# Supplementary material for: Catalytic Nitrous Oxide Reduction with H2 Mediated by Pincer Ir Complexes
Source: Inorg Chem. 2022 Nov 8;61(46):18590–600. doi: 10.1021/acs.inorgchem.2c02963 (PMC10441893; doi:10.1021/acs.inorgchem.2c02963)
Supplement: Supplementary file 2 — ic2c02963_si_002.xyz [file ic2c02963_si_002.xyz]

3
N2O                                   (-184.655639875)
8        0.000000000      0.000000000      1.119416000
7        0.000000000      0.000000000     -0.073099000
7        0.000000000      0.000000000     -1.206234000
2
H2                                    (-1.17814362135)
1        0.000000000      0.000000000      0.371710000
1        0.000000000      0.000000000     -0.371710000
2
N2                                    (-109.516111862)
7        0.000000000      0.000000000      0.552423000
7        0.000000000      0.000000000     -0.552423000
73
Complex 4                             (-1663.90275834)
77       0.157127000      0.140960000     -0.338632000
1       -0.874154000     -0.984143000     -0.806702000
1       -0.318507000     -0.208217000      1.221153000
15       1.991155000     -1.250099000      0.047514000
7       -2.633776000      1.539062000     -0.171774000
7       -0.993328000      2.898291000     -0.463830000
7        1.586479000      1.659598000      0.413755000
6       -1.279886000      1.566719000     -0.369067000
6       -3.167681000      2.828723000     -0.146363000
1       -4.221928000      3.002553000     -0.003148000
6       -2.132966000      3.684278000     -0.329459000
1       -2.098207000      4.760831000     -0.383429000
6       -3.415056000      0.348672000     -0.001318000
6       -3.691670000     -0.098284000      1.299564000
6       -4.443324000     -1.266344000      1.443397000
1       -4.661551000     -1.630240000      2.444599000
6       -4.914810000     -1.979265000      0.333428000
6       -4.625278000     -1.493785000     -0.944836000
1       -4.986866000     -2.034073000     -1.815933000
6       -3.875008000     -0.327958000     -1.137105000
6       -3.170974000      0.649611000      2.497905000
1       -3.498073000      0.172032000      3.424988000
1       -3.515680000      1.689458000      2.508113000
1       -2.075794000      0.669579000      2.485648000
6       -5.726360000     -3.236417000      0.522915000
1       -5.946641000     -3.717320000     -0.434008000
1       -6.680387000     -3.021499000      1.019285000
1       -5.194144000     -3.959309000      1.151233000
6       -3.550764000      0.169395000     -2.520340000
1       -3.792175000      1.231473000     -2.634551000
1       -4.106987000     -0.392814000     -3.274741000
1       -2.481141000      0.057363000     -2.728069000
6        0.338854000      3.388571000     -0.786399000
1        0.289657000      4.475439000     -0.851018000
1        0.616094000      2.986750000     -1.769479000
6        1.410015000      2.982157000      0.195801000
6        2.245855000      3.940185000      0.763454000
1        2.063292000      4.991605000      0.570138000
6        3.316871000      3.525480000      1.551707000
1        3.987810000      4.251082000      2.000290000
6        3.518729000      2.162676000      1.739305000
1        4.351540000      1.797350000      2.330165000
6        2.636031000      1.244811000      1.166093000
6        2.827791000     -0.234541000      1.373242000
1        2.325518000     -0.517672000      2.305712000
1        3.889835000     -0.462680000      1.496532000
6        3.300757000     -1.366373000     -1.334799000
6        2.645315000     -1.934512000     -2.606262000
1        3.358791000     -1.870436000     -3.437139000
1        1.753724000     -1.362504000     -2.874867000
1        2.359659000     -2.982312000     -2.496190000
6        4.545289000     -2.191801000     -0.976803000
1        5.288689000     -2.078174000     -1.775653000
1        4.326910000     -3.258140000     -0.888409000
1        5.010898000     -1.852239000     -0.046366000
6        3.754883000      0.075932000     -1.638043000
1        4.319580000      0.513819000     -0.810063000
1        2.905365000      0.723140000     -1.866419000
1        4.415854000      0.058989000     -2.512717000
6        1.777079000     -2.940135000      0.897422000
6        2.997290000     -3.366944000      1.733255000
1        2.781771000     -4.335888000      2.199895000
1        3.204378000     -2.658833000      2.540596000
1        3.903733000     -3.484683000      1.141330000
6        1.466821000     -4.006191000     -0.166274000
1        1.161155000     -4.933311000      0.333306000
1        2.336021000     -4.238933000     -0.785270000
1        0.647130000     -3.693214000     -0.820255000
6        0.568485000     -2.850893000      1.847472000
1       -0.352587000     -2.620364000      1.311217000
1        0.703368000     -2.086981000      2.618461000
1        0.452226000     -3.818626000      2.350988000
1        0.532365000      0.397460000     -1.971649000
76
TS, 4--A(NHC)                         (-1848.54506477)  [x1 Im.freq. -621.9873]
77       0.154141000     -0.126786000      0.098881000
1       -0.868547000      0.926905000      0.721859000
1       -0.390117000      0.357866000     -1.367616000
15       1.938874000      1.335957000     -0.228823000
7       -2.616284000     -1.546236000     -0.146615000
7       -0.957352000     -2.901719000      0.040293000
7        1.578844000     -1.550106000     -0.809913000
6       -1.263696000     -1.572166000      0.047187000
6       -3.133399000     -2.836318000     -0.267758000
1       -4.185916000     -3.013348000     -0.419499000
6       -2.086532000     -3.690031000     -0.151045000
1       -2.038647000     -4.767197000     -0.173449000
6       -3.401207000     -0.350330000     -0.255988000
6       -3.661831000      0.168074000     -1.532181000
6       -4.414102000      1.342614000     -1.619742000
1       -4.623507000      1.760430000     -2.601337000
6       -4.897906000      1.991526000     -0.477750000
6       -4.628741000      1.430820000      0.775156000
1       -5.008178000      1.917198000      1.670268000
6       -3.879420000      0.257670000      0.912001000
6       -3.129391000     -0.511813000     -2.765812000
1       -3.439105000      0.023390000     -3.666936000
1       -3.482850000     -1.545878000     -2.844080000
1       -2.034673000     -0.543902000     -2.742153000
6       -5.672634000      3.280083000     -0.595647000
1       -4.994084000      4.142173000     -0.615170000
1       -6.350647000      3.418292000      0.251803000
1       -6.262231000      3.310168000     -1.517167000
6       -3.580813000     -0.321021000      2.269050000
1       -3.784264000     -1.396613000      2.302301000
1       -4.187021000      0.166151000      3.037455000
1       -2.526400000     -0.181452000      2.531390000
6        0.390624000     -3.397693000      0.287210000
1        0.357185000     -4.486316000      0.249019000
1        0.684933000     -3.092680000      1.297447000
6        1.436918000     -2.888566000     -0.678118000
6        2.292281000     -3.782846000     -1.315560000
1        2.140502000     -4.849371000     -1.191253000
6        3.344315000     -3.287736000     -2.083193000
1        4.029602000     -3.964382000     -2.583560000
6        3.509153000     -1.911222000     -2.182880000
1        4.326895000     -1.486383000     -2.754544000
6        2.608660000     -1.057133000     -1.542153000
6        2.760982000      0.438082000     -1.647926000
1        2.231448000      0.773998000     -2.547091000
1        3.813993000      0.700724000     -1.778419000
6        3.279703000      1.387646000      1.121491000
6        2.631316000      1.823426000      2.447384000
1        3.352535000      1.689016000      3.262782000
1        1.747365000      1.222456000      2.668288000
1        2.334464000      2.873858000      2.438956000
6        4.481174000      2.290234000      0.806100000
1        5.246618000      2.144239000      1.578332000
1        4.218690000      3.350375000      0.807524000
1        4.938138000      2.045552000     -0.157850000
6        3.797235000     -0.055966000      1.288815000
1        4.363419000     -0.393906000      0.416118000
1        2.984960000     -0.760110000      1.474874000
1        4.474693000     -0.086436000      2.150279000
6        1.638665000      3.071504000     -0.944836000
6        2.819255000      3.601743000     -1.778573000
1        2.559472000      4.595239000     -2.163842000
1        3.025184000      2.964387000     -2.643456000
1        3.738420000      3.705143000     -1.203648000
6        1.321277000      4.042610000      0.204046000
1        0.968145000      4.991509000     -0.216877000
1        2.199290000      4.261137000      0.815406000
1        0.533081000      3.649898000      0.853635000
6        0.404727000      3.006335000     -1.864583000
1       -0.493047000      2.719535000     -1.315454000
1        0.534866000      2.296763000     -2.686950000
1        0.247475000      3.999764000     -2.302541000
1        0.700963000     -0.645623000      1.685139000
7        0.979884000     -1.378057000      3.058519000
7        0.276982000     -0.870490000      3.848251000
8       -0.583664000     -0.020037000      4.054574000
76
TS, 4--A(P)                           (-1848.54368673)  [x1 Im.freq. -676.4053]
77       0.245199000      0.156091000     -0.462544000
1       -0.782636000     -0.975246000     -0.919684000
1       -0.200754000     -0.105195000      1.211986000
15       2.101923000     -1.224351000     -0.100493000
7       -2.552531000      1.584307000     -0.518311000
7       -0.877813000      2.924572000     -0.666721000
7        1.655446000      1.660255000      0.344754000
6       -1.185355000      1.596965000     -0.581559000
6       -3.072302000      2.878165000     -0.563138000
1       -4.133300000      3.063752000     -0.524200000
6       -2.016635000      3.721647000     -0.658096000
1       -1.966083000      4.796728000     -0.725609000
6       -3.369266000      0.410927000     -0.396198000
6       -3.918845000      0.101338000      0.854071000
6       -4.709364000     -1.048162000      0.953446000
1       -5.133212000     -1.309728000      1.919455000
6       -4.957620000     -1.867497000     -0.151203000
6       -4.412037000     -1.505900000     -1.389111000
1       -4.612230000     -2.122465000     -2.261919000
6       -3.615909000     -0.367809000     -1.537202000
6       -3.691425000      0.988230000      2.049831000
1       -3.907266000      0.448904000      2.973665000
1       -4.340333000      1.872103000      2.014434000
1       -2.660804000      1.347425000      2.091699000
6       -5.777146000     -3.125716000     -0.012388000
1       -6.340474000     -3.338984000     -0.926254000
1       -6.484244000     -3.053835000      0.819391000
1       -5.131481000     -3.991578000      0.180941000
6       -3.045144000      0.011818000     -2.877363000
1       -3.253594000      1.059756000     -3.119460000
1       -3.467145000     -0.613970000     -3.667893000
1       -1.957289000     -0.110536000     -2.882095000
6        0.477391000      3.411819000     -0.889020000
1        0.434116000      4.499787000     -0.936527000
1        0.819146000      3.032945000     -1.860380000
6        1.479642000      2.986784000      0.155895000
6        2.265842000      3.932869000      0.806959000
1        2.088184000      4.988636000      0.634266000
6        3.285165000      3.500815000      1.653173000
1        3.915174000      4.217278000      2.170476000
6        3.493088000      2.135051000      1.805996000
1        4.292305000      1.758232000      2.434772000
6        2.662294000      1.228544000      1.143749000
6        2.876807000     -0.255432000      1.294006000
1        2.354324000     -0.587991000      2.197905000
1        3.939765000     -0.466910000      1.437896000
6        3.428252000     -1.219509000     -1.468245000
6        2.812218000     -1.740092000     -2.779064000
1        3.539452000     -1.613210000     -3.590407000
1        1.909099000     -1.182019000     -3.038062000
1        2.556276000     -2.799829000     -2.728920000
6        4.686662000     -2.031081000     -1.128845000
1        5.443271000     -1.854259000     -1.903104000
1        4.491020000     -3.104992000     -1.105700000
1        5.123195000     -1.734223000     -0.170159000
6        3.848130000      0.247389000     -1.691025000
1        4.378538000      0.662053000     -0.829082000
1        2.988396000      0.883131000     -1.911864000
1        4.531992000      0.288841000     -2.546951000
6        1.918269000     -2.963741000      0.643767000
6        3.137512000     -3.420806000      1.464341000
1        2.917686000     -4.404884000      1.896018000
1        3.343764000     -2.742564000      2.297296000
1        4.045313000     -3.520580000      0.870909000
6        1.627060000     -3.969784000     -0.481228000
1        1.340220000     -4.929676000     -0.035640000
1        2.500020000     -4.148451000     -1.112738000
1        0.799506000     -3.635314000     -1.114674000
6        0.704330000     -2.932876000      1.587602000
1       -0.205857000     -2.624089000      1.074644000
1        0.864177000     -2.254993000      2.428681000
1        0.553824000     -3.939054000      1.997422000
1        0.579731000      0.327911000     -2.065209000
7       -0.184488000      0.204684000      2.710232000
7       -0.984290000     -0.503964000      3.209572000
8       -1.820615000     -1.381172000      3.004552000
76
Complex A(NHC)                        (-1848.57289541)
77       0.144113000     -0.117770000      0.049029000
1       -0.966065000      0.922286000      0.525097000
1       -0.246425000      0.299037000     -1.390831000
15       1.903695000      1.398233000     -0.172902000
7       -2.582341000     -1.581761000     -0.317802000
7       -0.909021000     -2.923286000     -0.142900000
7        1.676078000     -1.514625000     -0.761777000
6       -1.239015000     -1.603982000     -0.090080000
6       -3.080273000     -2.869746000     -0.500546000
1       -4.126151000     -3.054250000     -0.685489000
6       -2.023333000     -3.714908000     -0.389264000
1       -1.961954000     -4.789886000     -0.449976000
6       -3.376767000     -0.385554000     -0.314742000
6       -3.603528000      0.280631000     -1.525610000
6       -4.348303000      1.463420000     -1.489316000
1       -4.531955000      1.997460000     -2.418194000
6       -4.855248000      1.974841000     -0.289307000
6       -4.604650000      1.275569000      0.896713000
1       -4.988320000      1.664060000      1.836738000
6       -3.864265000      0.089546000      0.910989000
6       -3.032092000     -0.240586000     -2.817936000
1       -3.387280000      0.351769000     -3.664850000
1       -3.305971000     -1.286522000     -2.991671000
1       -1.937087000     -0.193541000     -2.803280000
6       -5.681918000      3.236135000     -0.276351000
1       -5.522764000      3.806636000      0.643674000
1       -6.753128000      3.004162000     -0.333684000
1       -5.440864000      3.880312000     -1.126997000
6       -3.561340000     -0.623572000      2.201722000
1       -3.713447000     -1.704165000      2.112142000
1       -4.204904000     -0.253272000      3.004215000
1       -2.518925000     -0.466302000      2.507696000
6        0.429900000     -3.423938000      0.166819000
1        0.406226000     -4.507977000      0.061808000
1        0.647694000     -3.171289000      1.213956000
6        1.539385000     -2.858934000     -0.689905000
6        2.456199000     -3.717879000     -1.290706000
1        2.313602000     -4.789997000     -1.215106000
6        3.553070000     -3.182463000     -1.962062000
1        4.285193000     -3.832810000     -2.429908000
6        3.695800000     -1.801278000     -2.018934000
1        4.538776000     -1.346060000     -2.526872000
6        2.735504000     -0.982299000     -1.421553000
6        2.849748000      0.518624000     -1.519024000
1        2.377192000      0.833082000     -2.457144000
1        3.899578000      0.817035000     -1.575902000
6        3.128207000      1.511055000      1.274968000
6        2.363817000      1.907633000      2.551804000
1        3.054040000      1.868615000      3.403297000
1        1.531260000      1.230918000      2.763905000
1        1.966647000      2.922920000      2.494677000
6        4.291265000      2.485431000      1.039542000
1        5.005216000      2.389247000      1.866670000
1        3.963174000      3.526515000      1.013187000
1        4.831463000      2.265653000      0.113428000
6        3.721605000      0.101667000      1.474746000
1        4.352124000     -0.202198000      0.634630000
1        2.954307000     -0.658480000      1.628787000
1        4.353015000      0.116064000      2.370600000
6        1.550928000      3.101496000     -0.926346000
6        2.751405000      3.693758000     -1.685268000
1        2.458319000      4.664458000     -2.102897000
1        3.059047000      3.061033000     -2.522939000
1        3.618030000      3.860747000     -1.046561000
6        1.097376000      4.061583000      0.186203000
1        0.721800000      4.985139000     -0.269924000
1        1.914856000      4.335043000      0.856965000
1        0.287970000      3.628647000      0.781708000
6        0.385453000      2.940977000     -1.921790000
1       -0.526817000      2.610298000     -1.422726000
1        0.613929000      2.229612000     -2.721914000
1        0.193223000      3.913471000     -2.390393000
1        0.880240000     -0.836409000      2.155100000
7        0.905514000     -1.664090000      2.811140000
7        0.131838000     -1.365403000      3.786536000
8       -0.496883000     -0.259434000      3.787794000
76
Complex A(P)                          (-1848.56791797)
77       0.214990000      0.112327000     -0.434854000
1       -0.808198000     -1.025774000     -0.881246000
1       -0.288631000      0.552848000      1.954548000
15       2.088659000     -1.259256000     -0.098394000
7       -2.571669000      1.564122000     -0.544130000
7       -0.893305000      2.890544000     -0.753567000
7        1.666669000      1.649671000      0.262585000
6       -1.208744000      1.571137000     -0.621939000
6       -3.086881000      2.855276000     -0.621672000
1       -4.146202000      3.046689000     -0.567970000
6       -2.027765000      3.691394000     -0.756512000
1       -1.973799000      4.763705000     -0.856554000
6       -3.385986000      0.390962000     -0.387737000
6       -3.905959000      0.090863000      0.876224000
6       -4.692597000     -1.062134000      0.995521000
1       -5.095745000     -1.318970000      1.971675000
6       -4.960289000     -1.889270000     -0.096734000
6       -4.435597000     -1.538428000     -1.348604000
1       -4.647628000     -2.164404000     -2.211952000
6       -3.646219000     -0.400932000     -1.518907000
6       -3.665324000      0.975880000      2.070657000
1       -3.614435000      0.374017000      2.978384000
1       -4.474090000      1.710704000      2.177285000
1       -2.725033000      1.523092000      1.989336000
6       -5.780630000     -3.144667000      0.061279000
1       -6.489584000     -3.264931000     -0.764742000
1       -6.343180000     -3.139302000      0.998981000
1       -5.137298000     -4.033203000      0.066107000
6       -3.087125000     -0.037992000     -2.869035000
1       -3.284000000      1.010433000     -3.117955000
1       -3.526355000     -0.664525000     -3.649362000
1       -2.001003000     -0.177030000     -2.887432000
6        0.460240000      3.375065000     -0.999317000
1        0.413430000      4.462217000     -1.054094000
1        0.785019000      2.999793000     -1.976941000
6        1.493930000      2.968179000      0.024437000
6        2.323855000      3.929208000      0.592294000
1        2.147583000      4.979264000      0.387320000
6        3.383216000      3.518674000      1.400201000
1        4.044991000      4.248633000      1.855051000
6        3.588180000      2.159340000      1.597413000
1        4.414922000      1.798932000      2.199154000
6        2.710928000      1.237416000      1.021396000
6        2.911396000     -0.240935000      1.229619000
1        2.401374000     -0.517807000      2.159471000
1        3.973921000     -0.464583000      1.356510000
6        3.331082000     -1.309253000     -1.531568000
6        2.634286000     -1.855133000     -2.791337000
1        3.336780000     -1.813886000     -3.632443000
1        1.757500000     -1.256000000     -3.051276000
1        2.314431000     -2.892125000     -2.677229000
6        4.582531000     -2.143695000     -1.222875000
1        5.306751000     -2.012743000     -2.035940000
1        4.359509000     -3.210151000     -1.153419000
1        5.068472000     -1.827591000     -0.294888000
6        3.770388000      0.139847000     -1.818893000
1        4.343618000      0.571254000     -0.993832000
1        2.916729000      0.788891000     -2.025370000
1        4.417723000      0.138124000     -2.703501000
6        1.882308000     -2.955314000      0.714096000
6        3.113317000     -3.414589000      1.512914000
1        2.877511000     -4.369467000      1.997967000
1        3.370549000     -2.705269000      2.304627000
1        3.994516000     -3.572308000      0.891090000
6        1.520735000     -3.993957000     -0.359183000
1        1.219842000     -4.925458000      0.134473000
1        2.364056000     -4.225957000     -1.014043000
1        0.681356000     -3.657369000     -0.975922000
6        0.696566000     -2.822429000      1.684994000
1       -0.217102000     -2.505673000      1.180338000
1        0.888933000     -2.105525000      2.484666000
1        0.513034000     -3.797762000      2.151975000
1        0.578767000      0.242745000     -1.934777000
7        0.034041000      0.645326000      2.950879000
7       -0.646156000     -0.203464000      3.629488000
8       -1.481159000     -0.964290000      3.043052000
76
TS, A(NHC)--B(NHC)                    (-1848.57119099)  [x1 Im.freq. -186.4915]
77       0.140146000     -0.117628000      0.056782000
1       -0.990094000      0.909089000      0.486732000
1       -0.200531000      0.222177000     -1.417990000
15       1.897910000      1.404993000     -0.172025000
7       -2.574087000     -1.593483000     -0.298249000
7       -0.899141000     -2.934797000     -0.133290000
7        1.700741000     -1.529171000     -0.712849000
6       -1.228603000     -1.613672000     -0.076026000
6       -3.072462000     -2.881294000     -0.480809000
1       -4.118945000     -3.065371000     -0.662751000
6       -2.015829000     -3.726098000     -0.375583000
1       -1.954211000     -4.800876000     -0.439349000
6       -3.374406000     -0.400726000     -0.295878000
6       -3.595635000      0.269903000     -1.505484000
6       -4.345353000      1.449553000     -1.469438000
1       -4.523735000      1.987280000     -2.397235000
6       -4.863904000      1.953218000     -0.271117000
6       -4.622459000      1.247539000      0.912826000
1       -5.016912000      1.628803000      1.851381000
6       -3.877462000      0.064325000      0.927431000
6       -3.014828000     -0.243426000     -2.796656000
1       -3.375926000      0.344614000     -3.644124000
1       -3.274887000     -1.292771000     -2.971054000
1       -1.920624000     -0.181953000     -2.779492000
6       -5.694096000      3.212254000     -0.258312000
1       -5.547921000      3.775502000      0.668317000
1       -6.763958000      2.978369000     -0.331212000
1       -5.443867000      3.864145000     -1.100409000
6       -3.584107000     -0.654815000      2.216872000
1       -3.728942000     -1.735738000      2.118679000
1       -4.239670000     -0.293670000      3.014018000
1       -2.544323000     -0.488783000      2.529078000
6        0.432665000     -3.453908000      0.173018000
1        0.400834000     -4.532288000      0.020503000
1        0.635492000     -3.267417000      1.234531000
6        1.562389000     -2.873225000     -0.648320000
6        2.489224000     -3.731780000     -1.234935000
1        2.343650000     -4.803932000     -1.165597000
6        3.598419000     -3.196495000     -1.885265000
1        4.338876000     -3.846479000     -2.340274000
6        3.738812000     -1.815247000     -1.941874000
1        4.587455000     -1.358828000     -2.439265000
6        2.767344000     -0.997081000     -1.361393000
6        2.876456000      0.503317000     -1.477392000
1        2.425093000      0.798712000     -2.432022000
1        3.925954000      0.806153000     -1.515139000
6        3.090590000      1.552568000      1.297955000
6        2.283794000      1.948968000      2.548024000
1        2.946266000      1.919061000      3.421973000
1        1.446143000      1.268568000      2.728950000
1        1.884756000      2.962763000      2.471521000
6        4.247429000      2.538086000      1.080816000
1        4.941033000      2.460888000      1.927187000
1        3.907773000      3.574805000      1.033457000
1        4.814659000      2.314523000      0.171742000
6        3.695120000      0.152724000      1.525378000
1        4.361365000     -0.145438000      0.711059000
1        2.929751000     -0.615294000      1.647603000
1        4.289629000      0.175036000      2.445824000
6        1.552485000      3.088292000     -0.971160000
6        2.768101000      3.675126000     -1.709357000
1        2.479967000      4.635315000     -2.153963000
1        3.102166000      3.027936000     -2.525625000
1        3.616472000      3.860478000     -1.051411000
6        1.060090000      4.066118000      0.108948000
1        0.695560000      4.980009000     -0.374929000
1        1.855009000      4.354239000      0.800269000
1        0.234130000      3.639929000      0.686422000
6        0.416896000      2.892596000     -1.994690000
1       -0.504913000      2.562757000     -1.512869000
1        0.676520000      2.164180000     -2.769852000
1        0.227580000      3.851529000     -2.491658000
1        0.983259000     -1.279011000      2.059186000
7        0.918324000     -1.792744000      2.976481000
7        0.099244000     -1.135987000      3.694230000
8       -0.452431000     -0.079274000      3.223277000
76
TS, A(P)--B(P)                        (-1848.56718752)  [x1 Im.freq. -39.1758][x1 Im.freq. -31.4109]
77       0.176852000      0.054435000     -0.512870000
1       -0.786229000     -1.113299000     -1.018978000
1       -0.321369000      1.279579000      1.775330000
15       2.071432000     -1.264762000     -0.034553000
7       -2.624907000      1.459366000     -0.611168000
7       -0.965428000      2.792627000     -0.923414000
7        1.557595000      1.635524000      0.224095000
6       -1.265927000      1.475783000     -0.743426000
6       -3.152299000      2.745574000     -0.702188000
1       -4.210542000      2.931940000     -0.617971000
6       -2.105537000      3.585340000     -0.899552000
1       -2.065127000      4.654704000     -1.032330000
6       -3.410098000      0.283076000     -0.356207000
6       -3.868848000      0.047685000      0.949485000
6       -4.602745000     -1.118555000      1.179083000
1       -4.955628000     -1.322885000      2.186895000
6       -4.887973000     -2.026424000      0.152863000
6       -4.439804000     -1.735801000     -1.139089000
1       -4.670731000     -2.420312000     -1.951240000
6       -3.699309000     -0.582345000     -1.419598000
6       -3.610968000      1.024653000      2.065101000
1       -3.759078000      0.544463000      3.034637000
1       -4.300012000      1.876584000      2.004505000
1       -2.595009000      1.420908000      2.040234000
6       -5.652650000     -3.292742000      0.445958000
1       -5.972217000     -3.789443000     -0.474220000
1       -6.540883000     -3.091266000      1.054467000
1       -5.032300000     -4.000680000      1.009037000
6       -3.221748000     -0.295683000     -2.818476000
1       -3.358521000      0.757487000     -3.083793000
1       -3.765289000     -0.907457000     -3.543113000
1       -2.153813000     -0.519094000     -2.916466000
6        0.388049000      3.276536000     -1.175633000
1        0.333606000      4.358351000     -1.294311000
1        0.733566000      2.845898000     -2.122310000
6        1.398744000      2.935181000     -0.103341000
6        2.209962000      3.926540000      0.438441000
1        2.051439000      4.962414000      0.159835000
6        3.226366000      3.562843000      1.321008000
1        3.873415000      4.317569000      1.756194000
6        3.406887000      2.218857000      1.623827000
1        4.198693000      1.896019000      2.290248000
6        2.552595000      1.266077000      1.064464000
6        2.721478000     -0.201272000      1.359854000
1        2.091222000     -0.458796000      2.220017000
1        3.757946000     -0.416459000      1.631091000
6        3.430337000     -1.231778000     -1.363800000
6        2.885092000     -1.862684000     -2.658943000
1        3.622466000     -1.724394000     -3.458829000
1        1.952898000     -1.383054000     -2.969658000
1        2.701443000     -2.932986000     -2.561862000
6        4.723190000     -1.940289000     -0.932578000
1        5.485640000     -1.790785000     -1.706629000
1        4.589385000     -3.016473000     -0.810708000
1        5.119928000     -1.532309000      0.002214000
6        3.773279000      0.239334000     -1.670918000
1        4.228073000      0.748382000     -0.817738000
1        2.893657000      0.804479000     -1.985234000
1        4.500788000      0.259474000     -2.490631000
6        1.928385000     -2.989208000      0.743788000
6        3.076762000     -3.291043000      1.722415000
1        2.942275000     -4.304810000      2.118280000
1        3.070481000     -2.607738000      2.575806000
1        4.061061000     -3.248246000      1.254484000
6        1.865669000     -4.070409000     -0.347788000
1        1.607660000     -5.025601000      0.124478000
1        2.817429000     -4.207788000     -0.865248000
1        1.091985000     -3.849778000     -1.089765000
6        0.601074000     -3.019799000      1.519222000
1       -0.253130000     -2.902518000      0.847334000
1        0.519065000     -2.233121000      2.271305000
1        0.513874000     -3.993618000      2.018024000
1        0.617745000      0.203894000     -1.990810000
7       -0.220876000      1.525746000      2.787404000
7       -0.450854000      0.456382000      3.443264000
8       -0.751680000     -0.619190000      2.808948000
76
Complex B(NHC)                        (-1848.59470493)
77      -0.142862000      0.110938000      0.155346000
1        0.882881000     -0.878016000      0.868560000
1        0.381650000     -0.479270000     -1.216269000
15      -1.905617000     -1.397754000     -0.112532000
7        2.612370000      1.520326000     -0.227643000
7        0.951443000      2.879835000     -0.099755000
7       -1.567854000      1.457864000     -0.872204000
6        1.265430000      1.556667000     -0.019040000
6        3.125325000      2.801552000     -0.427901000
1        4.175635000      2.972409000     -0.600428000
6        2.076242000      3.657931000     -0.349754000
1        2.024530000      4.731813000     -0.434542000
6        3.394521000      0.317007000     -0.244131000
6        3.621273000     -0.325493000     -1.467643000
6        4.361275000     -1.512236000     -1.454080000
1        4.544033000     -2.027709000     -2.393558000
6        4.863422000     -2.051119000     -0.264759000
6        4.614016000     -1.374949000      0.935404000
1        4.994393000     -1.784076000      1.868028000
6        3.881029000     -0.185485000      0.970823000
6        3.058896000      0.226741000     -2.750859000
1        3.402784000     -0.358224000     -3.607551000
1        3.352914000      1.270023000     -2.907771000
1        1.963661000      0.199457000     -2.733053000
6        5.683028000     -3.317107000     -0.275918000
1        5.492078000     -3.922681000      0.615356000
1        6.756717000     -3.090082000     -0.289886000
1        5.465370000     -3.925876000     -1.158280000
6        3.594887000      0.521889000      2.268020000
1        3.942846000      1.560857000      2.242177000
1        4.090744000      0.017031000      3.100955000
1        2.518245000      0.551741000      2.470328000
6       -0.401316000      3.390151000      0.104403000
1       -0.370191000      4.471756000     -0.021389000
1       -0.700855000      3.162407000      1.130761000
6       -1.440675000      2.802500000     -0.825984000
6       -2.301012000      3.642133000     -1.527971000
1       -2.164365000      4.716374000     -1.472651000
6       -3.336155000      3.083161000     -2.275041000
1       -4.024002000      3.716930000     -2.825599000
6       -3.479231000      1.700833000     -2.293818000
1       -4.281274000      1.229223000     -2.850784000
6       -2.575548000      0.902529000     -1.588352000
6       -2.698690000     -0.599559000     -1.607178000
1       -2.139472000     -0.979424000     -2.470093000
1       -3.742948000     -0.889839000     -1.748755000
6       -3.277297000     -1.391704000      1.199383000
6       -2.643148000     -1.713201000      2.565682000
1       -3.407266000     -1.611127000      3.346591000
1       -1.831775000     -1.015904000      2.784881000
1       -2.255585000     -2.732421000      2.616503000
6       -4.446520000     -2.346233000      0.919688000
1       -5.237236000     -2.162763000      1.657785000
1       -4.158248000     -3.396154000      1.008549000
1       -4.881203000     -2.187959000     -0.072455000
6       -3.826545000      0.049002000      1.257447000
1       -4.363947000      0.325098000      0.345588000
1       -3.031522000      0.773252000      1.443231000
1       -4.541290000      0.112108000      2.087182000
6       -1.539592000     -3.161735000     -0.715843000
6       -2.683014000     -3.770419000     -1.547270000
1       -2.393059000     -4.781549000     -1.857670000
1       -2.874839000     -3.195746000     -2.458121000
1       -3.616839000     -3.853767000     -0.992873000
6       -1.232802000     -4.057141000      0.495637000
1       -0.854969000     -5.022912000      0.139611000
1       -2.121155000     -4.254047000      1.099303000
1       -0.465628000     -3.614221000      1.137954000
6       -0.281645000     -3.113581000     -1.603922000
1        0.592417000     -2.773427000     -1.047203000
1       -0.407384000     -2.454309000     -2.468252000
1       -0.085706000     -4.124526000     -1.981749000
1       -1.287999000      2.147045000      3.852236000
7       -0.270628000      1.941081000      3.965410000
7        0.094036000      1.273244000      2.963568000
8       -0.843749000      1.010417000      2.068993000
76
Complex B(P)                          (-1848.59005764)
77       0.223627000      0.117706000     -0.395089000
1       -0.788215000     -1.035072000     -0.810704000
1       -0.719447000     -0.079582000      3.877778000
15       2.142182000     -1.200445000     -0.058448000
7       -2.588138000      1.513201000     -0.544591000
7       -0.923908000      2.859144000     -0.735497000
7        1.618456000      1.667729000      0.354504000
6       -1.222347000      1.534992000     -0.592527000
6       -3.118545000      2.797991000     -0.661404000
1       -4.181503000      2.975166000     -0.645069000
6       -2.068963000      3.645240000     -0.783398000
1       -2.026063000      4.716119000     -0.903261000
6       -3.403735000      0.343781000     -0.374465000
6       -3.996259000      0.114032000      0.874019000
6       -4.786964000     -1.030070000      1.019538000
1       -5.243059000     -1.230933000      1.985435000
6       -4.993910000     -1.920892000     -0.037421000
6       -4.409546000     -1.635646000     -1.277409000
1       -4.580251000     -2.306471000     -2.115759000
6       -3.613621000     -0.504235000     -1.472179000
6       -3.820938000      1.078926000      2.017716000
1       -4.031835000      0.586948000      2.969044000
1       -4.503451000      1.932319000      1.919130000
1       -2.803599000      1.472655000      2.057507000
6       -5.812472000     -3.172571000      0.155137000
1       -6.356913000     -3.438876000     -0.756339000
1       -6.536019000     -3.057134000      0.967528000
1       -5.168006000     -4.023399000      0.409220000
6       -3.007860000     -0.204611000     -2.817508000
1       -3.196278000      0.831509000     -3.119555000
1       -3.422402000     -0.866234000     -3.582395000
1       -1.922182000     -0.341727000     -2.792413000
6        0.429287000      3.361029000     -0.945544000
1        0.369193000      4.446465000     -1.021457000
1        0.796115000      2.966980000     -1.900577000
6        1.421248000      2.983098000      0.127991000
6        2.180394000      3.959019000      0.766432000
1        1.987864000      5.007322000      0.565828000
6        3.192415000      3.563720000      1.640107000
1        3.801047000      4.303694000      2.149939000
6        3.423042000      2.206454000      1.830299000
1        4.220385000      1.860052000      2.478610000
6        2.618046000      1.269617000      1.176666000
6        2.861536000     -0.208122000      1.348917000
1        2.309598000     -0.548003000      2.232004000
1        3.923233000     -0.396681000      1.526576000
6        3.448789000     -1.101262000     -1.440891000
6        2.848889000     -1.647519000     -2.749472000
1        3.568361000     -1.492074000     -3.562697000
1        1.924334000     -1.124916000     -3.007204000
1        2.634089000     -2.715858000     -2.698651000
6        4.751514000     -1.845696000     -1.114482000
1        5.487202000     -1.634775000     -1.900166000
1        4.612203000     -2.927620000     -1.081914000
1        5.185510000     -1.520490000     -0.163686000
6        3.791289000      0.384941000     -1.664544000
1        4.296688000      0.828960000     -0.802528000
1        2.901647000      0.975718000     -1.889995000
1        4.475016000      0.458291000     -2.518459000
6        2.060992000     -2.957789000      0.657869000
6        3.295619000     -3.344950000      1.490168000
1        3.144575000     -4.355717000      1.888416000
1        3.431664000     -2.678253000      2.346405000
1        4.219336000     -3.354587000      0.912521000
6        1.846302000     -3.972020000     -0.477625000
1        1.617107000     -4.950657000     -0.039458000
1        2.734272000     -4.092169000     -1.102015000
1        1.004408000     -3.689881000     -1.117786000
6        0.832549000     -3.001863000      1.581039000
1       -0.084252000     -2.741413000      1.050898000
1        0.930252000     -2.318741000      2.426826000
1        0.731263000     -4.018033000      1.981390000
1        0.560408000      0.244266000     -1.947557000
7       -1.397635000     -0.747655000      3.447603000
7       -1.190916000     -0.750349000      2.206884000
8       -0.219977000      0.038515000      1.783583000
76
TS, B(NHC)--8(NHC) (w/o water)        (-1848.51856279)  [x1 Im.freq. -1779.3901]
77       0.114846000     -0.130875000      0.115099000
1       -1.021665000      0.897768000      0.524230000
1       -0.195853000      0.172061000     -1.394479000
15       1.816359000      1.448265000     -0.175926000
7       -2.583489000     -1.633538000     -0.209258000
7       -0.890761000     -2.956619000     -0.102517000
7        1.665708000     -1.503599000     -0.718574000
6       -1.233390000     -1.641670000     -0.025011000
6       -3.073675000     -2.925618000     -0.388592000
1       -4.122880000     -3.119448000     -0.542561000
6       -2.005501000     -3.759098000     -0.321181000
1       -1.932977000     -4.832357000     -0.397354000
6       -3.392090000     -0.447272000     -0.182380000
6       -3.696061000      0.192463000     -1.390184000
6       -4.451567000      1.367875000     -1.332765000
1       -4.693253000      1.882877000     -2.259079000
6       -4.892526000      1.897859000     -0.115010000
6       -4.561210000      1.227132000      1.068212000
1       -4.888716000      1.633571000      2.021795000
6       -3.807269000      0.050066000      1.060883000
6       -3.183126000     -0.342580000     -2.701133000
1       -3.565972000      0.248184000     -3.536970000
1       -3.473739000     -1.386689000     -2.858058000
1       -2.088019000     -0.305747000     -2.728042000
6       -5.730410000      3.151290000     -0.078216000
1       -5.523246000      3.742666000      0.818819000
1       -6.800641000      2.908288000     -0.067323000
1       -5.546753000      3.779729000     -0.954558000
6       -3.402100000     -0.630998000      2.340340000
1       -3.630533000     -1.702284000      2.316235000
1       -3.924048000     -0.189141000      3.193259000
1       -2.320177000     -0.530260000      2.501185000
6        0.453150000     -3.463329000      0.166317000
1        0.433479000     -4.539183000     -0.004771000
1        0.685250000     -3.284676000      1.221087000
6        1.559397000     -2.849636000     -0.661454000
6        2.499778000     -3.682446000     -1.263210000
1        2.380884000     -4.758027000     -1.196808000
6        3.588086000     -3.117216000     -1.922689000
1        4.340673000     -3.746616000     -2.386673000
6        3.689975000     -1.732844000     -1.979920000
1        4.518661000     -1.253339000     -2.489003000
6        2.704229000     -0.941351000     -1.386083000
6        2.761739000      0.560541000     -1.517401000
1        2.260547000      0.831305000     -2.454238000
1        3.798989000      0.893642000     -1.603710000
6        3.096517000      1.693444000      1.205371000
6        2.345231000      2.063030000      2.496984000
1        3.059345000      2.094462000      3.329316000
1        1.569063000      1.328052000      2.727044000
1        1.875341000      3.046726000      2.427503000
6        4.174430000      2.741896000      0.898365000
1        4.920351000      2.722558000      1.702350000
1        3.769963000      3.754911000      0.853008000
1        4.698306000      2.532500000     -0.039172000
6        3.796670000      0.335949000      1.408895000
1        4.445187000      0.079709000      0.566234000
1        3.088023000     -0.478392000      1.567004000
1        4.429799000      0.401390000      2.301446000
6        1.355779000      3.101400000     -0.991793000
6        2.501065000      3.712411000     -1.819220000
1        2.153046000      4.655345000     -2.257817000
1        2.797994000      3.061492000     -2.646965000
1        3.386563000      3.934526000     -1.225482000
6        0.897336000      4.087699000      0.096032000
1        0.470684000      4.976498000     -0.383889000
1        1.721835000      4.420699000      0.730228000
1        0.124064000      3.647573000      0.733065000
6        0.166120000      2.855137000     -1.939749000
1       -0.718826000      2.517939000     -1.398263000
1        0.394251000      2.113653000     -2.711781000
1       -0.072932000      3.798402000     -2.445659000
1        0.932299000     -0.933854000      1.769696000
7        1.533467000     -1.890632000      2.738927000
7        0.709751000     -1.319535000      3.405147000
8        0.021368000     -0.320057000      2.538361000
79
TS, B(NHC)--8(NHC)                    (-1925.01219168)  [x1 Im.freq. -771.1427]
77       0.113291000     -0.055233000      0.128287000
1       -0.953927000      0.801313000      0.944729000
1       -0.460647000      0.591654000     -1.189552000
15       1.750398000      1.606261000     -0.049647000
7       -2.570965000     -1.560728000     -0.331680000
7       -0.843213000     -2.838135000     -0.443150000
7        1.575548000     -1.189104000     -1.094152000
6       -1.214258000     -1.555629000     -0.171856000
6       -3.030589000     -2.827975000     -0.686950000
1       -4.077555000     -3.027345000     -0.848848000
6       -1.940990000     -3.631758000     -0.757936000
1       -1.843353000     -4.681120000     -0.986613000
6       -3.405583000     -0.395309000     -0.246167000
6       -3.648734000      0.341533000     -1.413210000
6       -4.439504000      1.489821000     -1.307704000
1       -4.633681000      2.077155000     -2.201640000
6       -4.979084000      1.900362000     -0.083882000
6       -4.718831000      1.129457000      1.054896000
1       -5.131992000      1.435400000      2.012754000
6       -3.935121000     -0.026796000      0.997478000
6       -3.059063000     -0.076909000     -2.734227000
1       -3.411336000      0.573941000     -3.538364000
1       -3.324615000     -1.108781000     -2.988009000
1       -1.965360000     -0.023731000     -2.702676000
6       -5.851795000      3.127399000      0.000290000
1       -6.912713000      2.862326000     -0.093753000
1       -5.620204000      3.836806000     -0.799571000
1       -5.729346000      3.638903000      0.959826000
6       -3.644996000     -0.838220000      2.230634000
1       -3.925726000     -1.888564000      2.093965000
1       -4.195219000     -0.446092000      3.089746000
1       -2.575829000     -0.823211000      2.464975000
6        0.535728000     -3.315660000     -0.394937000
1        0.528520000     -4.351621000     -0.732775000
1        0.904669000     -3.303267000      0.633107000
6        1.515228000     -2.531512000     -1.239627000
6        2.399766000     -3.217095000     -2.068910000
1        2.318916000     -4.294336000     -2.161723000
6        3.386989000     -2.508268000     -2.748172000
1        4.094872000     -3.023056000     -3.389917000
6        3.448524000     -1.129050000     -2.589154000
1        4.202021000     -0.539850000     -3.099896000
6        2.520413000     -0.485825000     -1.768007000
6        2.535928000      1.016021000     -1.636899000
1        1.914679000      1.430972000     -2.439422000
1        3.548990000      1.397742000     -1.786185000
6        3.190802000      1.620476000      1.187717000
6        2.609522000      1.739673000      2.608541000
1        3.427972000      1.669394000      3.336317000
1        1.898216000      0.933866000      2.803763000
1        2.107929000      2.696392000      2.769153000
6        4.232637000      2.722799000      0.949984000
1        5.077941000      2.560706000      1.630248000
1        3.838037000      3.720220000      1.154178000
1        4.625456000      2.704399000     -0.071355000
6        3.905026000      0.259997000      1.058482000
1        4.438372000      0.166890000      0.108194000
1        3.226753000     -0.587867000      1.158247000
1        4.651029000      0.183024000      1.858922000
6        1.199447000      3.374521000     -0.481601000
6        2.241196000      4.156612000     -1.301809000
1        1.840658000      5.154506000     -1.517574000
1        2.445508000      3.676473000     -2.263227000
1        3.186951000      4.290257000     -0.778788000
6        0.864415000      4.132278000      0.814663000
1        0.386487000      5.085301000      0.558050000
1        1.754190000      4.359896000      1.405675000
1        0.166298000      3.565824000      1.438957000
6       -0.088665000      3.282987000     -1.322618000
1       -0.905751000      2.828484000     -0.761315000
1        0.053128000      2.702244000     -2.239230000
1       -0.384706000      4.298462000     -1.612914000
1        1.097667000     -3.021345000      2.911189000
7        0.042974000     -2.749766000      3.254032000
7       -0.269640000     -1.656743000      2.859838000
8        0.850265000     -0.921136000      2.055329000
8        2.316870000     -2.846283000      2.140086000
1        1.639999000     -1.678604000      2.006060000
1        3.046852000     -2.707627000      2.760238000
76
TS, B(P)--8(P) (w/o water)            (-1848.53489528)  [x1 Im.freq. -1963.5130]
77       0.144078000      0.058558000     -0.315890000
1       -0.958237000     -1.080652000     -0.460870000
1       -0.477181000      1.596376000      2.295597000
15       1.982291000     -1.356872000     -0.020503000
7       -2.627981000      1.497951000     -0.386529000
7       -0.965719000      2.799730000     -0.800707000
7        1.717228000      1.598643000     -0.016995000
6       -1.271866000      1.495765000     -0.549471000
6       -3.149568000      2.783249000     -0.542015000
1       -4.205102000      2.981051000     -0.448550000
6       -2.101882000      3.601799000     -0.804273000
1       -2.055721000      4.662731000     -0.992404000
6       -3.448619000      0.334433000     -0.189292000
6       -3.931298000      0.037875000      1.091000000
6       -4.737279000     -1.098248000      1.237090000
1       -5.117093000     -1.344844000      2.225152000
6       -5.059308000     -1.919650000      0.154222000
6       -4.566701000     -1.578959000     -1.112114000
1       -4.816084000     -2.201296000     -1.968151000
6       -3.763781000     -0.454231000     -1.308633000
6       -3.572598000      0.878617000      2.287079000
1       -4.204614000      0.621942000      3.141195000
1       -3.683807000      1.948744000      2.086846000
1       -2.527448000      0.705876000      2.562555000
6       -5.931261000     -3.137107000      0.332242000
1       -5.436753000     -4.037014000     -0.050106000
1       -6.874723000     -3.032165000     -0.216842000
1       -6.172211000     -3.304377000      1.385509000
6       -3.237418000     -0.108998000     -2.676210000
1       -3.412653000      0.943894000     -2.921828000
1       -3.717144000     -0.724947000     -3.440947000
1       -2.156401000     -0.277881000     -2.725450000
6        0.354497000      3.242014000     -1.238970000
1        0.309776000      4.323270000     -1.366626000
1        0.551282000      2.790663000     -2.219164000
6        1.517041000      2.896230000     -0.337693000
6        2.425470000      3.888676000      0.017001000
1        2.221849000      4.921358000     -0.243450000
6        3.596853000      3.530847000      0.682215000
1        4.322999000      4.285454000      0.966765000
6        3.823845000      2.189539000      0.959452000
1        4.731549000      1.866820000      1.457305000
6        2.863493000      1.236307000      0.609542000
6        3.090355000     -0.216076000      0.949407000
1        2.805817000     -0.356704000      1.996959000
1        4.152697000     -0.459255000      0.861866000
6        2.976761000     -1.732133000     -1.598769000
6        2.069106000     -2.421773000     -2.632860000
1        2.625196000     -2.543425000     -3.570463000
1        1.178935000     -1.822821000     -2.837746000
1        1.745630000     -3.412543000     -2.309324000
6        4.227155000     -2.589902000     -1.356514000
1        4.808670000     -2.641228000     -2.285274000
1        3.977274000     -3.614294000     -1.073309000
1        4.877765000     -2.164058000     -0.586815000
6        3.427804000     -0.378215000     -2.183194000
1        4.146994000      0.131699000     -1.536096000
1        2.582017000      0.290130000     -2.357556000
1        3.922924000     -0.559808000     -3.144367000
6        1.848259000     -2.895318000      1.081538000
6        3.176482000     -3.303667000      1.741684000
1        2.990878000     -4.160026000      2.401509000
1        3.586832000     -2.501587000      2.361761000
1        3.937820000     -3.605662000      1.022426000
6        1.286256000     -4.063550000      0.255403000
1        1.040174000     -4.891330000      0.931048000
1        2.005388000     -4.440129000     -0.475359000
1        0.370100000     -3.778157000     -0.270859000
6        0.837862000     -2.566384000      2.195639000
1       -0.127840000     -2.262874000      1.788761000
1        1.183480000     -1.758405000      2.843066000
1        0.700278000     -3.463048000      2.812678000
1        0.324177000     -0.061938000     -1.891668000
7        0.485437000      1.854379000      3.168989000
7        0.802865000      0.732006000      2.846430000
8       -0.295830000      0.373600000      1.852994000
79
TS, B(P)--8(P)                        (-1925.00742216)  [x1 Im.freq. -876.8724]
77       0.267149000      0.024604000     -0.443047000
1       -0.711940000     -1.180564000     -0.779991000
1       -1.617954000      0.843200000      3.303946000
15       2.210817000     -1.213923000      0.019970000
7       -2.564673000      1.337328000     -0.874060000
7       -0.913033000      2.691094000     -1.114123000
7        1.620317000      1.662479000      0.176039000
6       -1.198061000      1.386332000     -0.832538000
6       -3.106228000      2.585093000     -1.181838000
1       -4.170454000      2.738159000     -1.254785000
6       -2.064758000      3.436580000     -1.334270000
1       -2.031062000      4.486742000     -1.577071000
6       -3.367850000      0.180265000     -0.598764000
6       -4.073577000      0.126278000      0.611562000
6       -4.822978000     -1.024035000      0.878306000
1       -5.359930000     -1.089553000      1.821026000
6       -4.894506000     -2.084310000     -0.029648000
6       -4.222395000     -1.962876000     -1.251547000
1       -4.298035000     -2.762190000     -1.984528000
6       -3.459422000     -0.834451000     -1.563723000
6       -4.068143000      1.278318000      1.582919000
1       -4.419680000      0.949248000      2.563327000
1       -4.739689000      2.076196000      1.241750000
1       -3.076956000      1.720066000      1.707581000
6       -5.668730000     -3.334572000      0.303442000
1       -6.066249000     -3.811529000     -0.597687000
1       -6.503790000     -3.121079000      0.977513000
1       -5.025229000     -4.068749000      0.804284000
6       -2.780306000     -0.707898000     -2.901644000
1       -3.000773000      0.258187000     -3.369224000
1       -3.113668000     -1.499876000     -3.577255000
1       -1.694048000     -0.775968000     -2.795192000
6        0.437759000      3.203559000     -1.310370000
1        0.358097000      4.277005000     -1.480527000
1        0.851255000      2.742314000     -2.215426000
6        1.403044000      2.945742000     -0.178759000
6        2.132301000      3.992217000      0.377644000
1        1.922832000      5.012928000      0.077896000
6        3.136967000      3.701594000      1.299315000
1        3.720597000      4.498947000      1.748178000
6        3.395617000      2.372796000      1.614612000
1        4.191786000      2.105033000      2.300376000
6        2.620464000      1.362771000      1.039205000
6        2.896281000     -0.088227000      1.342792000
1        2.344916000     -0.364584000      2.247758000
1        3.960859000     -0.236429000      1.540614000
6        3.523943000     -1.203837000     -1.358460000
6        2.951730000     -1.888777000     -2.613262000
1        3.665292000     -1.774341000     -3.438339000
1        2.005885000     -1.431409000     -2.913636000
1        2.782935000     -2.956618000     -2.469346000
6        4.848053000     -1.872183000     -0.957810000
1        5.581023000     -1.713492000     -1.758174000
1        4.746969000     -2.950506000     -0.820447000
1        5.265534000     -1.442623000     -0.041894000
6        3.823183000      0.264382000     -1.721018000
1        4.298251000      0.808129000     -0.899830000
1        2.918884000      0.798819000     -2.017005000
1        4.519352000      0.276822000     -2.567923000
6        2.164692000     -2.907730000      0.876761000
6        3.382979000     -3.167221000      1.779641000
1        3.274403000     -4.157277000      2.239016000
1        3.446151000     -2.439067000      2.593109000
1        4.328370000     -3.158000000      1.237920000
6        2.031233000     -4.025631000     -0.169841000
1        1.817892000     -4.968723000      0.347085000
1        2.946054000     -4.168479000     -0.748609000
1        1.205927000     -3.832995000     -0.862362000
6        0.902597000     -2.922754000      1.753859000
1       -0.001114000     -2.788424000      1.158690000
1        0.913541000     -2.132324000      2.505686000
1        0.844558000     -3.888724000      2.270730000
1        0.635408000      0.059375000     -1.987742000
7       -1.963953000     -0.241081000      3.208501000
7       -1.359315000     -0.813103000      2.343059000
8       -0.190209000      0.043060000      1.732387000
8       -0.938073000      2.045045000      2.853568000
1       -0.299735000      2.291450000      3.538800000
1       -0.401628000      1.054838000      2.143808000
74
Complex 8(NHC)                        (-1739.14068644)
77      -0.147018000      0.139359000      0.323869000
1        0.856317000     -0.932579000      0.953685000
15      -1.935200000     -1.298747000     -0.097218000
7        2.619502000      1.565837000      0.088637000
7        0.961450000      2.900492000      0.387964000
7       -1.551953000      1.593343000     -0.560719000
6        1.273201000      1.577331000      0.317877000
6        3.128785000      2.863093000      0.016262000
1        4.176556000      3.053473000     -0.151392000
6        2.079527000      3.703567000      0.202017000
1        2.026291000      4.780386000      0.232277000
6        3.402597000      0.374060000     -0.059833000
6        3.662138000     -0.111089000     -1.350043000
6        4.409973000     -1.284620000     -1.468144000
1        4.616173000     -1.678407000     -2.460501000
6        4.891370000     -1.966691000     -0.343077000
6        4.612530000     -1.446878000      0.924269000
1        4.978379000     -1.965432000      1.806702000
6        3.867369000     -0.274082000      1.090300000
6        3.124187000      0.600443000     -2.563020000
1        3.419057000      0.082271000     -3.478928000
1        3.487252000      1.632414000     -2.622166000
1        2.030286000      0.643604000     -2.526287000
6        5.703769000     -3.227091000     -0.504728000
1        5.889088000     -3.708833000      0.459171000
1        6.675978000     -3.014613000     -0.965955000
1        5.192333000     -3.947501000     -1.152451000
6        3.546851000      0.259363000      2.460889000
1        3.801697000      1.320563000      2.551618000
1        4.091920000     -0.292912000      3.230447000
1        2.474567000      0.166754000      2.666497000
6       -0.396712000      3.355315000      0.679547000
1       -0.381391000      4.441812000      0.761723000
1       -0.681978000      2.889993000      1.631431000
6       -1.419900000      2.921425000     -0.344328000
6       -2.266969000      3.847119000     -0.947454000
1       -2.128775000      4.905175000     -0.753454000
6       -3.293133000      3.391636000     -1.773266000
1       -3.969732000      4.092943000     -2.251306000
6       -3.446551000      2.022513000     -1.959943000
1       -4.247096000      1.628689000     -2.576479000
6       -2.558896000      1.137106000     -1.343448000
6       -2.704307000     -0.352466000     -1.516856000
1       -2.139785000     -0.654347000     -2.406513000
1       -3.751517000     -0.610030000     -1.696193000
6       -3.309932000     -1.380513000      1.208969000
6       -2.669600000     -1.814443000      2.540889000
1       -3.440590000     -1.818071000      3.322846000
1       -1.893270000     -1.093391000      2.814484000
1       -2.241256000     -2.817971000      2.496390000
6       -4.500017000     -2.283468000      0.859079000
1       -5.279706000     -2.151336000      1.620018000
1       -4.234191000     -3.343193000      0.848867000
1       -4.941657000     -2.027178000     -0.109425000
6       -3.821967000      0.063387000      1.393544000
1       -4.352626000      0.432940000      0.510829000
1       -2.997449000      0.735043000      1.641552000
1       -4.534791000      0.072491000      2.228036000
6       -1.625406000     -3.010921000     -0.863307000
6       -2.792694000     -3.510395000     -1.733601000
1       -2.529366000     -4.491003000     -2.148664000
1       -2.984065000     -2.842858000     -2.578743000
1       -3.720606000     -3.630296000     -1.176010000
6       -1.332419000     -4.021375000      0.258259000
1       -0.991100000     -4.963371000     -0.187626000
1       -2.217845000     -4.243357000      0.857851000
1       -0.542807000     -3.661117000      0.924985000
6       -0.374598000     -2.921361000     -1.758461000
1        0.513621000     -2.650773000     -1.186134000
1       -0.489042000     -2.188595000     -2.562870000
1       -0.209113000     -3.901634000     -2.222376000
1        0.416824000     -0.308292000     -1.109485000
8       -0.827237000      0.846237000      2.305703000
1       -0.118491000      0.555737000      2.892733000
74
Complex 8(P)                          (-1739.13742817)
77      -0.154612000      0.131010000      0.266726000
1        0.945726000     -0.988318000      0.535787000
15      -1.997448000     -1.287779000      0.002164000
7        2.608205000      1.554428000      0.111298000
7        0.959444000      2.898781000      0.440424000
7       -1.673977000      1.649019000     -0.276052000
6        1.257991000      1.572045000      0.315426000
6        3.134200000      2.847538000      0.115891000
1        4.186123000      3.031189000     -0.032236000
6        2.095669000      3.693097000      0.325311000
1        2.055898000      4.768086000      0.403017000
6        3.418173000      0.370801000      0.018721000
6        3.739624000     -0.146994000     -1.242735000
6        4.547217000     -1.288671000     -1.289706000
1        4.804319000     -1.707712000     -2.259357000
6        5.023381000     -1.904770000     -0.127915000
6        4.672829000     -1.357605000      1.111739000
1        5.029410000     -1.828237000      2.024580000
6        3.870747000     -0.217422000      1.208547000
6        3.183279000      0.466997000     -2.496496000
1        3.640286000      0.019349000     -3.383476000
1        3.355346000      1.548708000     -2.530308000
1        2.095016000      0.296784000     -2.517595000
6        5.921777000     -3.113531000     -0.208336000
1        5.773947000     -3.778227000      0.648180000
1        6.978911000     -2.818037000     -0.212324000
1        5.739771000     -3.685752000     -1.122814000
6        3.476463000      0.344436000      2.548481000
1        3.695598000      1.415274000      2.619956000
1        4.006738000     -0.168395000      3.354848000
1        2.400139000      0.222626000      2.713127000
6       -0.357276000      3.378415000      0.851001000
1       -0.309501000      4.465876000      0.905972000
1       -0.560639000      2.989426000      1.855915000
6       -1.497160000      2.968059000     -0.050824000
6       -2.381199000      3.923353000     -0.545193000
1       -2.201827000      4.974716000     -0.349027000
6       -3.493327000      3.502986000     -1.272648000
1       -4.202995000      4.225550000     -1.662984000
6       -3.680282000      2.142212000     -1.485701000
1       -4.537076000      1.776155000     -2.040760000
6       -2.747637000      1.227702000     -0.988345000
6       -2.907505000     -0.247053000     -1.247353000
1       -2.383213000     -0.466013000     -2.183341000
1       -3.962647000     -0.503590000     -1.368188000
6       -3.201231000     -1.431076000      1.467152000
6       -2.469100000     -2.043013000      2.675029000
1       -3.128411000     -2.004723000      3.551001000
1       -1.559833000     -1.482988000      2.907624000
1       -2.195241000     -3.086539000      2.513256000
6       -4.468647000     -2.241533000      1.156012000
1       -5.155312000     -2.173266000      2.008972000
1       -4.257351000     -3.300476000      0.993382000
1       -4.996913000     -1.855034000      0.278869000
6       -3.627403000      0.000567000      1.849757000
1       -4.240854000      0.470428000      1.076189000
1       -2.762967000      0.639399000      2.043288000
1       -4.230956000     -0.045846000      2.764016000
6       -1.807790000     -2.959532000     -0.876347000
6       -3.032014000     -3.334879000     -1.728929000
1       -2.853015000     -4.312201000     -2.193842000
1       -3.195643000     -2.617029000     -2.537449000
1       -3.951518000     -3.410991000     -1.147354000
6       -1.515409000     -4.069370000      0.145991000
1       -1.224183000     -4.978718000     -0.393661000
1       -2.383404000     -4.317643000      0.760912000
1       -0.686113000     -3.796828000      0.805933000
6       -0.583769000     -2.833876000     -1.802440000
1        0.332299000     -2.703511000     -1.222780000
1       -0.649228000     -1.971521000     -2.467187000
1       -0.497472000     -3.752077000     -2.397341000
1       -0.335147000      0.193614000      1.869498000
8        0.060949000      0.088186000     -1.940484000
1        0.115853000      1.031046000     -2.145016000
74
TS, 8(NHC)--5(NHC).H2O                (-1739.12029023)  [x1 Im.freq. -1248.3384]
77      -0.150339000     -0.141844000     -0.402853000
1        0.741247000      0.849627000     -1.294412000
15      -1.904531000      1.318404000      0.083710000
7        2.624189000     -1.585949000     -0.136754000
7        0.925847000     -2.892426000     -0.400004000
7       -1.448658000     -1.523435000      0.729374000
6        1.278583000     -1.582791000     -0.373667000
6        3.101960000     -2.890060000     -0.030147000
1        4.146006000     -3.101164000      0.137042000
6        2.027961000     -3.710294000     -0.188911000
1        1.949977000     -4.786055000     -0.182010000
6        3.410661000     -0.402448000      0.051548000
6        3.600754000      0.079889000      1.355907000
6        4.347864000      1.248511000      1.518819000
1        4.501149000      1.638162000      2.522313000
6        4.895051000      1.930710000      0.424444000
6        4.680799000      1.417505000     -0.858012000
1        5.095621000      1.937636000     -1.717605000
6        3.938712000      0.249715000     -1.068703000
6        2.989485000     -0.626368000      2.537251000
1        3.267895000     -0.131423000      3.470969000
1        3.309752000     -1.672138000      2.594974000
1        1.896642000     -0.628725000      2.461118000
6        5.709702000      3.182319000      0.635161000
1        5.904371000      3.695869000     -0.310316000
1        6.678321000      2.950235000      1.094909000
1        5.196575000      3.881575000      1.304024000
6        3.681027000     -0.269534000     -2.457917000
1        3.912821000     -1.336331000     -2.541519000
1        4.280489000      0.272805000     -3.193393000
1        2.623997000     -0.145954000     -2.718942000
6       -0.462268000     -3.306630000     -0.590288000
1       -0.495076000     -4.382459000     -0.750874000
1       -0.859115000     -2.372445000     -1.647498000
6       -1.393914000     -2.858611000      0.455106000
6       -2.338454000     -3.727263000      1.033664000
1       -2.283781000     -4.787545000      0.810899000
6       -3.318514000     -3.221302000      1.873534000
1       -4.044801000     -3.886823000      2.331270000
6       -3.370073000     -1.847318000      2.122068000
1       -4.142984000     -1.416762000      2.748526000
6       -2.425132000     -1.018783000      1.521284000
6       -2.500033000      0.481388000      1.651584000
1       -1.805213000      0.817254000      2.430025000
1       -3.504610000      0.788700000      1.951573000
6       -3.401697000      1.303268000     -1.085677000
6       -2.895445000      1.639056000     -2.501137000
1       -3.724779000      1.537668000     -3.212383000
1       -2.103300000      0.946371000     -2.796312000
1       -2.514674000      2.659180000     -2.579324000
6       -4.550372000      2.240911000     -0.691295000
1       -5.396846000      2.069196000     -1.368106000
1       -4.278718000      3.295637000     -0.772273000
1       -4.903106000      2.050041000      0.327187000
6       -3.938104000     -0.141773000     -1.107676000
1       -4.390968000     -0.427470000     -0.154948000
1       -3.152242000     -0.854490000     -1.362019000
1       -4.718826000     -0.208698000     -1.875617000
6       -1.521397000      3.086263000      0.669857000
6       -2.581336000      3.641916000      1.638291000
1       -2.291456000      4.657533000      1.933908000
1       -2.647012000      3.044627000      2.552274000
1       -3.575810000      3.700552000      1.196316000
6       -1.378733000      4.013041000     -0.549126000
1       -1.002379000      4.987757000     -0.215820000
1       -2.330704000      4.185260000     -1.055811000
1       -0.664877000      3.611019000     -1.274706000
6       -0.167949000      3.066843000      1.405926000
1        0.647447000      2.779842000      0.740085000
1       -0.165579000      2.380826000      2.258266000
1        0.032399000      4.074852000      1.789346000
1        0.560447000      0.508194000      0.835615000
8       -1.054688000     -1.330069000     -2.189281000
1       -0.391186000     -1.251716000     -2.888115000
74
TS, 8(P)--5(P).H2O                    (-1739.11718274)  [x1 Im.freq. -1579.5681]
77      -0.143341000      0.107934000      0.331447000
1        0.910995000     -1.047543000      0.648241000
15      -2.044949000     -1.251395000     -0.007765000
7        2.631796000      1.532744000      0.159183000
7        0.987771000      2.875149000      0.517674000
7       -1.591177000      1.663543000     -0.302760000
6        1.281907000      1.548859000      0.368757000
6        3.162151000      2.823186000      0.183496000
1        4.214278000      3.006373000      0.036346000
6        2.125211000      3.666782000      0.409648000
1        2.088412000      4.740404000      0.505538000
6        3.431256000      0.346813000      0.026997000
6        3.750582000     -0.129739000     -1.250130000
6        4.538287000     -1.282885000     -1.338226000
1        4.792746000     -1.669105000     -2.321993000
6        4.997863000     -1.949810000     -0.198488000
6        4.655064000     -1.439509000      1.059260000
1        5.002817000     -1.947730000      1.955161000
6        3.873980000     -0.289629000      1.196259000
6        3.223528000      0.542126000     -2.489311000
1        3.743582000      0.176696000     -3.378671000
1        3.338074000      1.629839000     -2.446121000
1        2.155450000      0.322836000     -2.599522000
6        5.871995000     -3.172845000     -0.317407000
1        5.670198000     -3.886353000      0.487425000
1        6.934254000     -2.904048000     -0.254019000
1        5.719497000     -3.681501000     -1.273676000
6        3.493591000      0.235302000      2.554821000
1        3.719324000      1.302402000      2.654551000
1        4.027571000     -0.303351000      3.341571000
1        2.418236000      0.114609000      2.725369000
6       -0.337561000      3.366979000      0.896789000
1       -0.276211000      4.452385000      0.973781000
1       -0.577877000      2.960880000      1.885852000
6       -1.435326000      2.978969000     -0.064854000
6       -2.274465000      3.934293000     -0.625351000
1       -2.121270000      4.986377000     -0.413307000
6       -3.317530000      3.498102000     -1.453040000
1       -3.996398000      4.218692000     -1.899764000
6       -3.480859000      2.144700000     -1.696632000
1       -4.282447000      1.783433000     -2.331894000
6       -2.594821000      1.212720000     -1.116326000
6       -2.605898000     -0.216038000     -1.412327000
1       -1.318931000     -0.216350000     -1.986275000
1       -3.466924000     -0.540040000     -1.994937000
6       -3.371350000     -1.255618000      1.360275000
6       -2.793837000     -1.871243000      2.647870000
1       -3.506197000     -1.720756000      3.468801000
1       -1.851828000     -1.388419000      2.924544000
1       -2.614660000     -2.943195000      2.561917000
6       -4.663969000     -1.974390000      0.948052000
1       -5.423227000     -1.831556000      1.727291000
1       -4.524109000     -3.050017000      0.823514000
1       -5.068416000     -1.568752000      0.014873000
6       -3.719927000      0.213515000      1.667035000
1       -4.194695000      0.710509000      0.817884000
1       -2.834576000      0.785668000      1.951783000
1       -4.427420000      0.237443000      2.504737000
6       -1.861721000     -2.994032000     -0.751635000
6       -3.005017000     -3.334034000     -1.723633000
1       -2.862222000     -4.355354000     -2.098293000
1       -3.005943000     -2.666495000     -2.589366000
1       -3.989793000     -3.289728000     -1.255615000
6       -1.780302000     -4.059726000      0.353727000
1       -1.509201000     -5.019492000     -0.102685000
1       -2.729332000     -4.203990000      0.874040000
1       -1.010251000     -3.815956000      1.092034000
6       -0.534365000     -3.036048000     -1.531098000
1        0.319280000     -2.874650000     -0.869057000
1       -0.486655000     -2.279615000     -2.314528000
1       -0.432805000     -4.025243000     -1.994964000
1       -0.326230000      0.212881000      1.902191000
8       -0.066384000     -0.046023000     -1.970421000
1        0.055971000      0.875136000     -2.240135000
74
Complex 5(NHC).H2O                    (-1739.12375687)
77      -0.139531000     -0.164098000     -0.227823000
1        0.879920000      0.822002000     -0.979219000
15      -1.876147000      1.362651000      0.089151000
7        2.607987000     -1.640664000     -0.003855000
7        0.897213000     -2.959208000     -0.145423000
7       -1.610984000     -1.539793000      0.687440000
6        1.245816000     -1.643996000     -0.149904000
6        3.100148000     -2.937097000      0.069065000
1        4.153128000     -3.142337000      0.176442000
6        2.024571000     -3.765503000     -0.015577000
1        1.954065000     -4.841230000      0.010498000
6        3.409513000     -0.454372000      0.064564000
6        3.655027000      0.126141000      1.315950000
6        4.419422000      1.296762000      1.355730000
1        4.616321000      1.762820000      2.317910000
6        4.931042000      1.881050000      0.192095000
6        4.662922000      1.268759000     -1.037839000
1        5.049486000      1.713541000     -1.951484000
6        3.902582000      0.099541000     -1.124984000
6        3.086964000     -0.475639000      2.573952000
1        3.464501000      0.045193000      3.457429000
1        3.340274000     -1.537042000      2.664899000
1        1.993525000     -0.406239000      2.575027000
6        5.779377000      3.126056000      0.260968000
1        5.614399000      3.769062000     -0.608983000
1        6.847232000      2.873361000      0.280068000
1        5.564367000      3.706296000      1.162988000
6        3.587659000     -0.528434000     -2.456521000
1        3.846365000     -1.592231000     -2.475073000
1        4.131622000     -0.027954000     -3.261367000
1        2.515407000     -0.452063000     -2.670025000
6       -0.439688000     -3.461534000     -0.271450000
1       -0.446404000     -4.539068000     -0.380223000
1       -0.843494000     -2.245546000     -1.780070000
6       -1.536680000     -2.890128000      0.414721000
6       -2.661720000     -3.716370000      0.738762000
1       -2.602950000     -4.777055000      0.516229000
6       -3.771581000     -3.178706000      1.338161000
1       -4.612862000     -3.815290000      1.599421000
6       -3.814702000     -1.797907000      1.624646000
1       -4.683920000     -1.341467000      2.083314000
6       -2.726189000     -1.018663000      1.271802000
6       -2.759211000      0.476410000      1.474854000
1       -2.194814000      0.731735000      2.379407000
1       -3.785953000      0.819909000      1.620971000
6       -3.159444000      1.519654000     -1.304056000
6       -2.414762000      1.889257000     -2.600210000
1       -3.126776000      1.895438000     -3.434800000
1       -1.634020000      1.157342000     -2.822230000
1       -1.952907000      2.877195000     -2.550124000
6       -4.291946000      2.522183000     -1.041006000
1       -5.027084000      2.445874000     -1.851928000
1       -3.941663000      3.556184000     -1.016342000
1       -4.815869000      2.310025000     -0.104055000
6       -3.790101000      0.125585000     -1.494396000
1       -4.412927000     -0.162324000     -0.644344000
1       -3.034440000     -0.644456000     -1.652928000
1       -4.434028000      0.155031000     -2.382074000
6       -1.484892000      3.062518000      0.842917000
6       -2.655274000      3.637845000      1.660673000
1       -2.358497000      4.613358000      2.064775000
1       -2.908783000      2.998553000      2.511229000
1       -3.556311000      3.789307000      1.067688000
6       -1.080497000      4.042030000     -0.271358000
1       -0.694192000      4.962207000      0.183225000
1       -1.922332000      4.320563000     -0.909165000
1       -0.289936000      3.623160000     -0.901427000
6       -0.279625000      2.906409000      1.790676000
1        0.622156000      2.611510000      1.251993000
1       -0.459555000      2.170308000      2.580073000
1       -0.093339000      3.872414000      2.275542000
1        0.461568000      0.423342000      1.078118000
8       -0.888172000     -1.338945000     -2.198756000
1       -0.121726000     -1.287521000     -2.786807000
74
Complex 5(P).H2O                      (-1739.12665441)
77      -0.164138000      0.112751000      0.311049000
1        0.890004000     -1.053680000      0.599868000
15      -2.071207000     -1.231070000     -0.056328000
7        2.634375000      1.512900000      0.277967000
7        0.995738000      2.866610000      0.614931000
7       -1.616465000      1.680080000     -0.265678000
6        1.276539000      1.543279000      0.436202000
6        3.181014000      2.792626000      0.367500000
1        4.240396000      2.965652000      0.267679000
6        2.146565000      3.643664000      0.581086000
1        2.121288000      4.713564000      0.714766000
6        3.416468000      0.322928000      0.087928000
6        3.802100000     -0.041944000     -1.207830000
6        4.561254000     -1.207598000     -1.359636000
1        4.866773000     -1.506879000     -2.358949000
6        4.928298000     -1.995146000     -0.264472000
6        4.524046000     -1.592433000      1.014259000
1        4.801427000     -2.193871000      1.876390000
6        3.769328000     -0.434592000      1.215387000
6        3.382533000      0.763067000     -2.409943000
1        3.966820000      0.477278000     -3.288291000
1        3.507143000      1.838042000     -2.249529000
1        2.326552000      0.583439000     -2.637596000
6        5.767861000     -3.234195000     -0.448614000
1        5.448539000     -4.035090000      0.225596000
1        6.823791000     -3.029562000     -0.230792000
1        5.709843000     -3.606584000     -1.475301000
6        3.317823000     -0.031280000      2.593529000
1        3.519748000      1.026483000      2.792077000
1        3.823167000     -0.628196000      3.356779000
1        2.237605000     -0.180513000      2.698550000
6       -0.340723000      3.367901000      0.942934000
1       -0.269333000      4.452368000      1.024091000
1       -0.618348000      2.965427000      1.923558000
6       -1.414721000      2.996940000     -0.054360000
6       -2.191715000      3.981240000     -0.643316000
1       -1.999038000      5.028442000     -0.441399000
6       -3.246628000      3.570083000     -1.486258000
1       -3.880442000      4.313421000     -1.962649000
6       -3.484002000      2.232028000     -1.691345000
1       -4.302663000      1.900854000     -2.322257000
6       -2.659019000      1.240483000     -1.070311000
6       -2.842383000     -0.149130000     -1.260699000
1       -0.978584000     -0.012637000     -2.185385000
1       -3.735223000     -0.450523000     -1.801369000
6       -3.244350000     -1.387376000      1.450495000
6       -2.510512000     -2.010630000      2.649843000
1       -3.159701000     -1.966966000      3.533963000
1       -1.592137000     -1.462887000      2.877892000
1       -2.248713000     -3.056805000      2.486984000
6       -4.527935000     -2.171922000      1.145905000
1       -5.221137000     -2.079131000      1.991837000
1       -4.339537000     -3.237595000      0.996511000
1       -5.036516000     -1.781047000      0.258632000
6       -3.642176000      0.050898000      1.833831000
1       -4.228329000      0.532134000      1.047092000
1       -2.766129000      0.671995000      2.033695000
1       -4.255823000      0.019545000      2.742507000
6       -1.883917000     -2.918211000     -0.910090000
6       -3.132819000     -3.315805000     -1.714916000
1       -2.946472000     -4.274302000     -2.215604000
1       -3.354541000     -2.578025000     -2.491031000
1       -4.020400000     -3.436747000     -1.093438000
6       -1.545210000     -4.007922000      0.118839000
1       -1.274120000     -4.929964000     -0.409822000
1       -2.389039000     -4.243248000      0.771004000
1       -0.693092000     -3.718838000      0.742050000
6       -0.704135000     -2.818213000     -1.894386000
1        0.221815000     -2.526334000     -1.393762000
1       -0.902292000     -2.103195000     -2.696346000
1       -0.550953000     -3.799067000     -2.361253000
1       -0.360316000      0.133961000      1.861688000
8       -0.007864000      0.172087000     -2.076862000
1        0.070580000      1.127051000     -2.219305000
71
Complex 5(NHC)                        (-1662.67932070)
77       0.158659000      0.193452000      0.063397000
1       -0.989331000     -0.852462000     -0.324695000
1       -0.290861000     -0.204140000      1.490161000
15       1.904139000     -1.349033000      0.110062000
7       -2.563440000      1.689686000     -0.060494000
7       -0.863159000      3.041732000     -0.018111000
7        1.800418000      1.613437000      0.374896000
6       -1.183829000      1.707658000     -0.013903000
6       -2.018701000      3.823480000     -0.078120000
1       -1.972212000      4.900592000     -0.090485000
6       -3.076967000      2.973127000     -0.103644000
1       -4.137568000      3.162065000     -0.150024000
6       -3.368917000      0.504106000     -0.076044000
6       -3.684726000     -0.086365000     -1.307387000
6       -4.454853000     -1.253097000     -1.297080000
1       -4.703417000     -1.726783000     -2.243546000
6       -4.904917000     -1.826629000     -0.102696000
6       -4.568710000     -1.205376000      1.105344000
1       -4.907493000     -1.640718000      2.042195000
6       -3.800705000     -0.037803000      1.142275000
6       -3.167178000      0.490195000     -2.598324000
1       -3.362357000      1.564769000     -2.671823000
1       -3.628373000     -0.003849000     -3.457188000
1       -2.081598000      0.354749000     -2.669797000
6       -5.759400000     -3.069329000     -0.117836000
1       -5.592176000     -3.678807000      0.775315000
1       -5.552222000     -3.685038000     -0.998095000
1       -6.826260000     -2.812757000     -0.142055000
6       -3.419209000      0.602138000      2.450522000
1       -3.912813000      0.100275000      3.286454000
1       -3.690899000      1.662551000      2.476911000
1       -2.336217000      0.544857000      2.606655000
6        0.416915000      3.614931000      0.010540000
1        0.402133000      4.684757000     -0.141259000
6        1.635123000      2.984522000      0.174787000
6        2.817054000      3.821899000      0.118166000
1        2.677651000      4.881208000     -0.075402000
6        4.059010000      3.297064000      0.299979000
1        4.938061000      3.934087000      0.249420000
6        4.198747000      1.907286000      0.573047000
1        5.169076000      1.465842000      0.767791000
6        3.065276000      1.127606000      0.616269000
6        3.175172000     -0.328787000      0.994599000
1        2.914235000     -0.413849000      2.054613000
1        4.198962000     -0.688445000      0.879592000
6        2.630065000     -1.630891000     -1.625565000
6        1.782545000     -2.954022000      1.103939000
6        2.320741000     -0.339740000     -2.411958000
1        1.240778000     -0.144722000     -2.445829000
1        2.813582000      0.533734000     -1.978358000
1        2.676514000     -0.451284000     -3.443704000
6        1.917653000     -2.798105000     -2.325091000
1        0.829862000     -2.681394000     -2.296622000
1        2.224160000     -2.823492000     -3.377838000
1        2.175712000     -3.764010000     -1.884974000
6        4.149367000     -1.856852000     -1.629717000
1        4.448759000     -2.721980000     -1.034661000
1        4.483830000     -2.031507000     -2.659876000
1        4.686337000     -0.979980000     -1.257615000
6        3.046884000     -3.820371000      1.004619000
1        2.949675000     -4.680123000      1.678690000
1        3.200447000     -4.210043000     -0.004226000
1        3.943890000     -3.267767000      1.301473000
6        1.550266000     -2.574764000      2.580057000
1        2.444525000     -2.154929000      3.047872000
1        0.729316000     -1.860159000      2.692447000
1        1.286180000     -3.481269000      3.136869000
6        0.550099000     -3.745503000      0.627983000
1        0.434666000     -4.634961000      1.258761000
1       -0.359490000     -3.145102000      0.713093000
1        0.638553000     -4.082439000     -0.405372000
71
Complex 5(P)                          (-1662.68298546)  [x1 Im.freq. -43.5452]
77       0.221919000      0.201704000     -0.438943000
15       1.995077000     -1.263757000      0.012529000
7       -2.533194000      1.628341000     -0.183221000
7       -0.908234000      3.000474000     -0.497981000
7        1.686070000      1.683990000      0.286891000
6       -1.194275000      1.671123000     -0.462488000
6       -2.033422000      3.774524000     -0.251257000
1       -2.000097000      4.852510000     -0.250089000
6       -3.060980000      2.909930000     -0.049466000
1       -4.102879000      3.077102000      0.171323000
6       -3.265264000      0.413126000      0.036990000
6       -3.869072000     -0.221600000     -1.055145000
6       -4.535733000     -1.428742000     -0.821849000
1       -5.005598000     -1.938608000     -1.658860000
6       -4.601645000     -1.998050000      0.453945000
6       -3.985919000     -1.329031000      1.519043000
1       -4.026875000     -1.759919000      2.516133000
6       -3.311918000     -0.119044000      1.333994000
6       -3.762963000      0.355759000     -2.441067000
1       -4.042050000      1.414064000     -2.461807000
1       -4.408803000     -0.184948000     -3.137121000
1       -2.732663000      0.286583000     -2.808103000
6       -5.343176000     -3.290283000      0.686083000
1       -4.841139000     -3.907745000      1.437250000
1       -5.428713000     -3.872208000     -0.235918000
1       -6.360482000     -3.099242000      1.050448000
6       -2.639759000      0.581447000      2.486709000
1       -2.773054000      0.016264000      3.412032000
1       -3.047188000      1.587039000      2.638137000
1       -1.564761000      0.698051000      2.314714000
6        0.433372000      3.512810000     -0.767635000
1        0.380222000      4.600497000     -0.729760000
1        0.706249000      3.217553000     -1.786792000
6        1.511087000      3.021843000      0.177026000
6        2.337642000      3.949246000      0.784809000
1        2.153216000      5.010460000      0.666487000
6        3.437901000      3.464524000      1.534284000
1        4.097908000      4.162542000      2.043067000
6        3.681480000      2.119460000      1.597329000
1        4.537414000      1.731899000      2.141132000
6        2.819818000      1.176077000      0.929643000
6        3.089985000     -0.190053000      0.903391000
1        3.996491000     -0.547457000      1.381197000
6        2.946457000     -2.041190000     -1.430101000
6        1.414011000     -2.564921000      1.264082000
6        3.638250000     -0.869380000     -2.151037000
1        2.914783000     -0.109408000     -2.463406000
1        4.379293000     -0.385001000     -1.509929000
1        4.147378000     -1.244530000     -3.047317000
6        1.972184000     -2.709328000     -2.413973000
1        1.202315000     -2.005601000     -2.742626000
1        2.524962000     -3.050804000     -3.298468000
1        1.471686000     -3.578614000     -1.983262000
6        4.011982000     -3.044202000     -0.967881000
1        3.565908000     -3.950690000     -0.550549000
1        4.630148000     -3.346245000     -1.823118000
1        4.678458000     -2.608572000     -0.216356000
6        2.544881000     -3.119081000      2.141024000
1        2.121268000     -3.776795000      2.910951000
1        3.268042000     -3.704137000      1.569486000
1        3.081024000     -2.313108000      2.649810000
6        0.436529000     -1.776044000      2.156607000
1        0.936664000     -0.935486000      2.647679000
1       -0.406952000     -1.391563000      1.567387000
1        0.024039000     -2.428330000      2.936782000
6        0.657539000     -3.711339000      0.582171000
1        0.172372000     -4.335842000      1.343094000
1       -0.120479000     -3.335257000     -0.088968000
1        1.328630000     -4.356859000      0.009168000
1        0.646392000      0.437318000     -1.904468000
1       -0.803512000     -0.914885000     -0.989874000
73
Complex 5(NHC).H2                     (-1663.86181688)
77      -0.133340000     -0.204368000     -0.223427000
1        1.004668000      0.870381000     -0.575366000
1        0.203860000      0.131634000      1.284196000
15      -1.910442000      1.313323000      0.080928000
7        2.615483000     -1.667870000      0.011979000
7        0.928239000     -3.025199000     -0.096791000
7       -1.672690000     -1.629639000      0.465696000
6        1.250574000     -1.702340000     -0.113258000
6        2.080451000     -3.803311000      0.022990000
1        2.033327000     -4.879764000      0.061883000
6        3.136850000     -2.951504000      0.085485000
1        4.195588000     -3.132697000      0.177441000
6        3.401832000     -0.469023000      0.019466000
6        3.852270000      0.049337000     -1.202955000
6        4.590150000      1.235708000     -1.179877000
1        4.941824000      1.654177000     -2.119689000
6        4.877573000      1.898840000      0.019011000
6        4.411251000      1.346963000      1.217060000
1        4.624826000      1.851707000      2.155902000
6        3.670966000      0.160265000      1.241718000
6        3.511668000     -0.631879000     -2.501774000
1        3.800471000     -1.687994000     -2.493664000
1        4.015527000     -0.144168000     -3.339860000
1        2.431682000     -0.595658000     -2.684001000
6        5.698409000      3.164047000      0.018689000
1        6.771911000      2.936173000      0.031210000
1        5.484349000      3.778918000      0.897691000
1        5.505113000      3.763816000     -0.875973000
6        3.146374000     -0.403344000      2.535439000
1        3.553789000      0.142990000      3.389805000
1        3.401399000     -1.462005000      2.648944000
1        2.053495000     -0.331416000      2.570914000
6       -0.367592000     -3.592710000     -0.181809000
1       -0.350521000     -4.658754000     -0.359012000
1       -0.529350000     -0.927416000     -1.887211000
6       -1.553895000     -2.987004000      0.192781000
6       -2.747531000     -3.799331000      0.294390000
1       -2.678171000     -4.845734000      0.012670000
6       -3.914722000     -3.269978000      0.761961000
1       -4.799707000     -3.895202000      0.849371000
6       -3.969675000     -1.904349000      1.152840000
1       -4.872053000     -1.465812000      1.561548000
6       -2.835308000     -1.136348000      0.982892000
6       -2.825202000      0.323141000      1.363611000
1       -2.237642000      0.432537000      2.280382000
1       -3.833195000      0.687269000      1.566606000
6       -3.195459000      1.538214000     -1.313458000
6       -1.511699000      2.975478000      0.911284000
6       -3.282074000      0.216073000     -2.103638000
1       -2.362562000      0.004289000     -2.650167000
1       -3.510266000     -0.638459000     -1.462603000
1       -4.091900000      0.306840000     -2.837568000
6       -2.741564000      2.640863000     -2.283084000
1       -1.713070000      2.480740000     -2.622402000
1       -3.389534000      2.627750000     -3.167821000
1       -2.809326000      3.638541000     -1.843613000
6       -4.608913000      1.841539000     -0.783408000
1       -4.653926000      2.720697000     -0.141680000
1       -5.271900000      2.021378000     -1.638274000
1       -5.017194000      0.990393000     -0.231839000
6       -2.743975000      3.861973000      1.145055000
1       -2.440673000      4.745638000      1.719385000
1       -3.186091000      4.216884000      0.212269000
1       -3.515396000      3.343207000      1.721966000
6       -0.859721000      2.696019000      2.279652000
1       -1.571668000      2.288216000      3.002328000
1       -0.011628000      2.012824000      2.199331000
1       -0.491808000      3.645323000      2.686018000
6       -0.480149000      3.722394000      0.044865000
1       -0.211996000      4.661746000      0.543158000
1        0.429846000      3.130636000     -0.080637000
1       -0.864332000      3.971813000     -0.945426000
1       -0.156501000     -0.214414000     -2.047981000
76
Complex 5(NHC).H2 + H2O               (-1740.30835001)
77       0.134304000     -0.120980000      0.072047000
1       -1.039224000      0.918305000      0.411986000
1       -0.149903000      0.213182000     -1.449241000
15       1.859667000      1.458614000     -0.059472000
7       -2.589745000     -1.618570000     -0.202867000
7       -0.880045000     -2.947831000     -0.223975000
7        1.739821000     -1.478850000     -0.635476000
6       -1.221407000     -1.636105000     -0.111628000
6       -2.019600000     -3.738124000     -0.369493000
1       -1.955577000     -4.808865000     -0.479149000
6       -3.091479000     -2.903333000     -0.352341000
1       -4.148694000     -3.097019000     -0.436125000
6       -3.398624000     -0.438640000     -0.110655000
6       -3.824968000     -0.013592000      1.155419000
6       -4.594225000      1.150330000      1.231284000
1       -4.929284000      1.496774000      2.205818000
6       -4.935577000      1.880737000      0.086743000
6       -4.488533000      1.422820000     -1.157471000
1       -4.741895000      1.982088000     -2.054605000
6       -3.716800000      0.262721000     -1.280697000
6       -3.422125000     -0.764447000      2.396822000
1       -3.651911000     -1.832106000      2.318624000
1       -3.934719000     -0.365577000      3.275656000
1       -2.342171000     -0.678417000      2.563182000
6       -5.793228000      3.116744000      0.191646000
1       -5.598899000      3.659372000      1.121897000
1       -6.859475000      2.856711000      0.184139000
1       -5.616933000      3.797207000     -0.646451000
6       -3.207256000     -0.196347000     -2.620838000
1       -3.420447000     -1.255945000     -2.794737000
1       -2.119696000     -0.073820000     -2.678365000
1       -3.660608000      0.384175000     -3.428228000
6        0.430708000     -3.501666000     -0.164392000
1        0.413733000     -4.581416000     -0.230473000
1        0.476461000     -0.858118000      1.761779000
6        1.611104000     -2.852434000     -0.544359000
6        2.774169000     -3.665243000     -0.790618000
1        2.678801000     -4.740877000     -0.679904000
6        3.956408000     -3.096578000     -1.173128000
1        4.824884000     -3.719965000     -1.369008000
6        4.038505000     -1.693561000     -1.335894000
1        4.952610000     -1.213218000     -1.664157000
6        2.916843000     -0.934424000     -1.061078000
6        2.967313000      0.563192000     -1.249610000
1        2.566957000      0.801005000     -2.242462000
1        3.998953000      0.920878000     -1.221508000
6        2.919545000      1.678328000      1.502315000
6        1.527263000      3.119797000     -0.914058000
6        3.495369000      0.288462000      1.843836000
1        2.719602000     -0.477285000      1.906780000
1        4.237667000     -0.040562000      1.112843000
1        3.992496000      0.346008000      2.819197000
6        2.034894000      2.136095000      2.675511000
1        1.209226000      1.442553000      2.851985000
1        2.643648000      2.169418000      3.587010000
1        1.614866000      3.131546000      2.521457000
6        4.091300000      2.656225000      1.329745000
1        3.756348000      3.691125000      1.229498000
1        4.730456000      2.605442000      2.219794000
1        4.713434000      2.404701000      0.465496000
6        2.782686000      3.713097000     -1.577886000
1        2.512338000      4.660516000     -2.059514000
1        3.582143000      3.922892000     -0.867805000
1        3.179497000      3.055189000     -2.356130000
6        0.472390000      2.881167000     -2.011516000
1        0.795071000      2.133834000     -2.742683000
1       -0.476974000      2.549923000     -1.588421000
1        0.308631000      3.824085000     -2.546941000
6        0.942564000      4.114841000      0.100965000
1        0.593849000      5.006821000     -0.432791000
1        0.086623000      3.688509000      0.633438000
1        1.683759000      4.439437000      0.833984000
1        0.156771000     -0.114944000      1.884181000
8        0.753663000     -2.940909000      2.738542000
1       -0.166028000     -3.056413000      3.012878000
1        0.744251000     -3.207228000      1.787655000
79
Complex 5(NHC).H2 + 2 H2O             (-1816.75389004)
77       0.056522000     -0.060320000      0.118096000
1       -1.171601000      0.732578000      0.766840000
1       -0.520507000      0.406112000     -1.271858000
15       1.504768000      1.772604000     -0.089739000
7       -2.475464000     -1.844883000     -0.245937000
7       -0.624867000     -2.949432000     -0.436626000
7        1.725123000     -1.127141000     -0.894805000
6       -1.114331000     -1.713213000     -0.159091000
6       -1.664563000     -3.846433000     -0.673847000
1       -1.477105000     -4.881808000     -0.909578000
6       -2.826228000     -3.152528000     -0.551027000
1       -3.855153000     -3.457777000     -0.652363000
6       -3.411451000     -0.774377000     -0.066090000
6       -3.857715000     -0.475398000      1.228590000
6       -4.754481000      0.585070000      1.383065000
1       -5.111327000      0.830237000      2.380344000
6       -5.198001000      1.337982000      0.289099000
6       -4.734481000      1.001048000     -0.986958000
1       -5.076067000      1.571155000     -1.847249000
6       -3.837028000     -0.052688000     -1.188854000
6       -3.354346000     -1.253388000      2.415058000
1       -3.457455000     -2.333028000      2.264975000
1       -3.899079000     -0.976932000      3.321235000
1       -2.289646000     -1.053586000      2.580959000
6       -6.139089000      2.499861000      0.487348000
1       -6.860537000      2.298159000      1.285341000
1       -6.692931000      2.726341000     -0.428365000
1       -5.588074000      3.405495000      0.770297000
6       -3.319895000     -0.381585000     -2.564312000
1       -3.844837000      0.201418000     -3.325196000
1       -3.439366000     -1.443962000     -2.800274000
1       -2.249968000     -0.155176000     -2.637018000
6        0.750322000     -3.334311000     -0.446348000
1        0.862349000     -4.395075000     -0.634573000
1        0.633363000     -0.994011000      1.626842000
6        1.798938000     -2.504482000     -0.885237000
6        3.040821000     -3.125052000     -1.257660000
1        3.107255000     -4.207576000     -1.217396000
6        4.104935000     -2.365148000     -1.670657000
1        5.037724000     -2.843251000     -1.956963000
6        3.976509000     -0.960963000     -1.741755000
1        4.791327000     -0.334969000     -2.084822000
6        2.778370000     -0.390072000     -1.350470000
6        2.595649000      1.105622000     -1.439091000
1        2.061920000      1.331092000     -2.370123000
1        3.562527000      1.611028000     -1.488537000
6        2.682505000      2.125285000      1.357518000
6        0.821571000      3.385172000     -0.829649000
6        3.526610000      0.853742000      1.564886000
1        2.927938000     -0.046689000      1.698165000
1        4.215035000      0.677076000      0.734931000
1        4.131122000      0.980559000      2.470594000
6        1.863642000      2.380909000      2.635431000
1        1.182424000      1.553565000      2.851619000
1        2.550648000      2.479758000      3.484275000
1        1.272421000      3.296450000      2.578731000
6        3.639308000      3.301104000      1.113493000
1        3.121177000      4.261607000      1.082988000
1        4.360745000      3.344731000      1.938385000
1        4.209214000      3.180045000      0.187326000
6        1.890229000      4.192193000     -1.589688000
1        1.424191000      5.100887000     -1.989011000
1        2.723446000      4.501424000     -0.960070000
1        2.291071000      3.633516000     -2.440023000
6       -0.294812000      3.026052000     -1.828880000
1        0.053929000      2.354082000     -2.618715000
1       -1.144421000      2.554965000     -1.332752000
1       -0.640273000      3.950610000     -2.307307000
6        0.200920000      4.243551000      0.284959000
1       -0.342369000      5.079945000     -0.170577000
1       -0.512991000      3.669567000      0.883959000
1        0.954660000      4.667701000      0.951487000
1        0.624332000     -0.221530000      1.863712000
8        3.889434000     -2.468345000      1.923550000
1        2.985540000     -2.729914000      2.190428000
1        3.863255000     -2.536384000      0.959453000
8        1.205752000     -3.177822000      2.391131000
1        1.078174000     -3.295151000      1.404793000
1        1.105727000     -4.065885000      2.762895000
82
Complex 5(NHC).H2 + 3 H2O             (-1893.19746573)
77       0.109686000      0.038420000      0.084388000
1       -1.053214000      0.853208000      0.821393000
1       -0.440689000      0.679187000     -1.246268000
15       1.661485000      1.792642000      0.034892000
7       -2.529822000     -1.557108000     -0.363999000
7       -0.747019000     -2.743854000     -0.683249000
7        1.686205000     -1.016743000     -1.058607000
6       -1.161460000     -1.505746000     -0.310103000
6       -1.840609000     -3.568876000     -0.942854000
1       -1.719134000     -4.593998000     -1.254790000
6       -2.959475000     -2.820444000     -0.740326000
1       -4.005623000     -3.063276000     -0.834261000
6       -3.398532000     -0.428415000     -0.185888000
6       -3.822204000     -0.064998000      1.097508000
6       -4.665661000      1.048133000      1.213086000
1       -5.005067000      1.344051000      2.202726000
6       -5.071066000      1.788439000      0.100558000
6       -4.614443000      1.397007000     -1.165240000
1       -4.913927000      1.966413000     -2.041686000
6       -3.778629000      0.292189000     -1.331489000
6       -3.348455000     -0.784399000      2.331315000
1       -3.097565000     -1.831431000      2.153562000
1       -4.101685000     -0.729610000      3.122957000
1       -2.435713000     -0.308132000      2.711232000
6       -5.999605000      2.967486000      0.247467000
1       -6.027044000      3.328130000      1.279470000
1       -7.024706000      2.698007000     -0.036581000
1       -5.694560000      3.797371000     -0.398240000
6       -3.270347000     -0.098801000     -2.694485000
1       -3.676159000      0.564238000     -3.462520000
1       -3.544577000     -1.127429000     -2.952087000
1       -2.176958000     -0.039496000     -2.731813000
6        0.608844000     -3.203705000     -0.746442000
1        0.645301000     -4.231104000     -1.091533000
1        0.682574000     -1.066364000      1.460804000
6        1.684063000     -2.386765000     -1.177042000
6        2.865355000     -3.034103000     -1.666521000
1        2.869270000     -4.117199000     -1.734106000
6        3.956221000     -2.295563000     -2.054552000
1        4.846607000     -2.792750000     -2.429093000
6        3.906276000     -0.888978000     -1.985166000
1        4.742257000     -0.277351000     -2.302363000
6        2.759377000     -0.293289000     -1.489214000
6        2.657675000      1.210933000     -1.423743000
1        2.095657000      1.554600000     -2.300780000
1        3.648394000      1.667677000     -1.472120000
6        2.909094000      1.914730000      1.458547000
6        1.057294000      3.514711000     -0.496028000
6        3.677011000      0.580729000      1.487611000
1        3.023637000     -0.289987000      1.536115000
1        4.329357000      0.462610000      0.618930000
1        4.312606000      0.562590000      2.380479000
6        2.157994000      2.068708000      2.793382000
1        1.459408000      1.244296000      2.960574000
1        2.886856000      2.059260000      3.612508000
1        1.598373000      3.003464000      2.857428000
6        3.927747000      3.053820000      1.301443000
1        3.470155000      4.040096000      1.404144000
1        4.683850000      2.960661000      2.090359000
1        4.450878000      3.007301000      0.341379000
6        2.142046000      4.334362000     -1.218898000
1        1.711796000      5.297684000     -1.517634000
1        3.009048000      4.544279000     -0.594006000
1        2.487291000      3.837647000     -2.130026000
6       -0.124675000      3.335735000     -1.467325000
1        0.144392000      2.741794000     -2.346074000
1       -0.976225000      2.856574000     -0.982542000
1       -0.435852000      4.326675000     -1.818913000
6        0.547239000      4.279216000      0.736022000
1        0.051946000      5.199887000      0.405684000
1       -0.184031000      3.690121000      1.298260000
1        1.357707000      4.565738000      1.409667000
1        0.602467000     -0.346988000      1.826086000
8        3.749670000     -2.745440000      1.592472000
1        2.846240000     -3.005481000      1.852558000
1        3.708366000     -2.732523000      0.626510000
8        1.063202000     -3.635567000      1.995519000
1        0.959117000     -3.505259000      0.991371000
1        1.242078000     -4.582536000      2.103972000
8       -1.760714000     -3.834540000      2.355989000
1       -0.797579000     -3.674834000      2.322081000
1       -2.012668000     -3.910115000      1.425369000
73
Complex 5(P).H2                       (-1663.86740582)
77       0.180640000      0.186718000     -0.385585000
1       -0.685353000     -0.904175000     -1.187510000
1       -0.711815000     -0.643469000      0.897240000
15       2.085635000     -1.170297000      0.066267000
7       -2.645918000      1.510774000     -0.311422000
7       -1.053876000      2.927798000     -0.590142000
7        1.535657000      1.739441000      0.396952000
6       -1.296458000      1.595743000     -0.499651000
6       -2.222080000      3.669732000     -0.464434000
1       -2.226100000      4.746592000     -0.522834000
6       -3.228439000      2.777297000     -0.287334000
1       -4.289256000      2.912354000     -0.151475000
6       -3.346392000      0.284727000     -0.056851000
6       -3.751144000     -0.509887000     -1.136937000
6       -4.392147000     -1.719692000     -0.851025000
1       -4.710868000     -2.351280000     -1.676307000
6       -4.628290000     -2.136203000      0.463472000
6       -4.212675000     -1.308391000      1.513276000
1       -4.389740000     -1.617360000      2.540373000
6       -3.571036000     -0.089610000      1.276451000
6       -3.480264000     -0.090654000     -2.557009000
1       -3.752766000      0.955604000     -2.728107000
1       -4.042202000     -0.713314000     -3.257592000
1       -2.414588000     -0.189917000     -2.791401000
6       -5.346630000     -3.431436000      0.745883000
1       -5.203308000     -4.152559000     -0.063938000
1       -6.426522000     -3.265601000      0.849696000
1       -4.996974000     -3.885580000      1.677872000
6       -3.126941000      0.789176000      2.416963000
1       -3.298839000      0.292885000      3.375114000
1       -3.671453000      1.740008000      2.426321000
1       -2.062431000      1.033390000      2.343683000
6        0.283066000      3.475412000     -0.803426000
1        0.192431000      4.561049000     -0.819956000
1        0.627169000      3.141700000     -1.789108000
6        1.316404000      3.062928000      0.224061000
6        2.071125000      4.041435000      0.844841000
1        1.857054000      5.090021000      0.674856000
6        3.140090000      3.624837000      1.676516000
1        3.738848000      4.364542000      2.201908000
6        3.436002000      2.294082000      1.792797000
1        4.276245000      1.958220000      2.392525000
6        2.661440000      1.298113000      1.094806000
6        3.013555000     -0.047903000      1.077927000
1       -0.289446000     -0.056746000      1.333478000
1        3.910073000     -0.355052000      1.606771000
6        3.211579000     -1.648118000     -1.403011000
6        1.713253000     -2.720846000      1.128783000
6        3.330840000     -0.387628000     -2.280165000
1        2.377659000     -0.119676000     -2.737681000
1        3.683330000      0.471269000     -1.700204000
1        4.056486000     -0.576567000     -3.080795000
6        2.583065000     -2.773706000     -2.235304000
1        1.552224000     -2.531433000     -2.513597000
1        3.156240000     -2.913099000     -3.160747000
1        2.580259000     -3.729298000     -1.705104000
6        4.637754000     -2.021458000     -0.961793000
1        4.687851000     -2.958061000     -0.408728000
1        5.268789000     -2.133864000     -1.852204000
1        5.077091000     -1.231916000     -0.344480000
6        2.915528000     -3.666474000      1.279195000
1        2.660069000     -4.453656000      1.999596000
1        3.178446000     -4.160448000      0.341900000
1        3.799907000     -3.148300000      1.661518000
6        1.325710000     -2.252545000      2.544008000
1        2.152902000     -1.736458000      3.037545000
1        0.465333000     -1.581159000      2.545689000
1        1.060616000     -3.131226000      3.145085000
6        0.528757000     -3.492006000      0.521133000
1        0.324110000     -4.384799000      1.125743000
1       -0.376005000     -2.880229000      0.500681000
1        0.728864000     -3.821562000     -0.500592000
1        0.696829000      0.588702000     -1.835981000
76
Complex 5(P).H2 + H2O                 (-1740.31114464)
77       0.151992000      0.125980000     -0.523128000
1       -0.701477000     -0.966059000     -1.333465000
1       -0.767302000     -0.682379000      0.759441000
15       2.043582000     -1.212564000      0.005561000
7       -2.652388000      1.501082000     -0.439219000
7       -1.037222000      2.874493000     -0.795697000
7        1.487045000      1.677454000      0.297759000
6       -1.306581000      1.550709000     -0.658144000
6       -2.186670000      3.645378000     -0.670602000
1       -2.169546000      4.719733000     -0.762455000
6       -3.207929000      2.780294000     -0.447658000
1       -4.263111000      2.941947000     -0.297427000
6       -3.372017000      0.299152000     -0.125956000
6       -3.818731000     -0.517275000     -1.173959000
6       -4.472105000     -1.707424000     -0.841250000
1       -4.822047000     -2.354716000     -1.641361000
6       -4.684825000     -2.083110000      0.489888000
6       -4.234309000     -1.232403000      1.505232000
1       -4.397913000     -1.507146000      2.544260000
6       -3.573760000     -0.032355000      1.222461000
6       -3.577042000     -0.139921000     -2.611223000
1       -3.847703000      0.902721000     -2.806135000
1       -4.158415000     -0.778515000     -3.280942000
1       -2.517645000     -0.252567000     -2.866913000
6       -5.419725000     -3.356633000      0.823885000
1       -5.080215000     -3.774215000      1.776400000
1       -5.280502000     -4.113525000      0.046514000
1       -6.498262000     -3.174419000      0.913403000
6       -3.073576000      0.848403000      2.338944000
1       -3.562729000      0.583713000      3.280023000
1       -3.265069000      1.907175000      2.141722000
1       -1.993256000      0.734732000      2.487350000
6        0.313722000      3.384196000     -1.013575000
1        0.248172000      4.469464000     -1.084609000
1        0.670766000      2.992795000     -1.972394000
6        1.305627000      2.997057000      0.063284000
6        2.049250000      3.980393000      0.690543000
1        1.867954000      5.026773000      0.474680000
6        3.059694000      3.571997000      1.592510000
1        3.652957000      4.317314000      2.115733000
6        3.310378000      2.238071000      1.782965000
1        4.105279000      1.907021000      2.443531000
6        2.541296000      1.238775000      1.093425000
6        2.795376000     -0.133841000      1.210553000
1       -0.335398000     -0.113315000      1.198796000
1        3.665165000     -0.439461000      1.784263000
6        3.351740000     -1.470303000     -1.367766000
6        1.655087000     -2.874513000      0.859920000
6        3.516203000     -0.108174000     -2.069844000
1        2.600981000      0.205964000     -2.573352000
1        3.803614000      0.675000000     -1.361804000
1        4.311394000     -0.190397000     -2.820704000
6        2.872422000     -2.504056000     -2.395382000
1        1.875168000     -2.256254000     -2.773498000
1        3.560046000     -2.521124000     -3.250619000
1        2.841760000     -3.515115000     -1.981589000
6        4.734545000     -1.852444000     -0.810849000
1        4.771405000     -2.861084000     -0.402397000
1        5.471253000     -1.802955000     -1.622228000
1        5.055522000     -1.152391000     -0.033318000
6        2.883394000     -3.779854000      1.042188000
1        2.596329000     -4.648481000      1.647765000
1        3.263741000     -4.159644000      0.092373000
1        3.696328000     -3.268868000      1.565969000
6        1.087900000     -2.586071000      2.261526000
1        1.834820000     -2.123502000      2.911588000
1        0.208634000     -1.941502000      2.239480000
1        0.786977000     -3.536993000      2.718454000
6        0.585251000     -3.624389000      0.044935000
1        0.375431000     -4.588838000      0.524125000
1       -0.347412000     -3.057197000     -0.003701000
1        0.907891000     -3.825262000     -0.979338000
1        0.698116000      0.520749000     -1.966883000
8        0.466176000      0.611654000      3.272552000
1        1.185793000      0.207147000      2.747628000
1        0.476198000      1.527302000      2.962475000
79
Complex 5(P).H2 + 2 H2O               (-1816.75970299)
77      -0.115768000     -0.028233000     -0.486405000
1        0.800522000      1.154898000     -1.055663000
1        0.800416000      0.519378000      0.936110000
15      -2.038628000      1.280191000      0.004296000
7        2.669303000     -1.446133000     -0.497057000
7        1.033658000     -2.763471000     -0.963665000
7       -1.538322000     -1.624947000      0.064636000
6        1.323673000     -1.458296000     -0.719547000
6        2.172759000     -3.557796000     -0.899551000
1        2.139888000     -4.621792000     -1.071987000
6        3.205079000     -2.728586000     -0.604054000
1        4.256510000     -2.918754000     -0.462022000
6        3.421410000     -0.260841000     -0.195719000
6        3.775916000      0.594592000     -1.251213000
6        4.463607000      1.768189000     -0.937168000
1        4.745229000      2.442462000     -1.742276000
6        4.797288000      2.095508000      0.383455000
6        4.441986000      1.206576000      1.401466000
1        4.706615000      1.439423000      2.429665000
6        3.755478000      0.014372000      1.136781000
6        3.409785000      0.269195000     -2.674907000
1        3.635168000     -0.773457000     -2.920984000
1        3.954603000      0.913465000     -3.369500000
1        2.337313000      0.417142000     -2.841074000
6        5.533615000      3.375755000      0.688197000
1        4.952765000      4.249772000      0.371860000
1        6.490489000      3.417419000      0.155183000
1        5.737491000      3.474718000      1.757733000
6        3.414758000     -0.940347000      2.250604000
1        3.584812000     -0.467056000      3.221679000
1        4.050391000     -1.833531000      2.206501000
1        2.378837000     -1.292982000      2.214654000
6       -0.305827000     -3.225373000     -1.326211000
1       -0.248919000     -4.301578000     -1.486124000
1       -0.577446000     -2.746717000     -2.273721000
6       -1.380304000     -2.918234000     -0.306122000
6       -2.206458000     -3.931003000      0.142855000
1       -2.038282000     -4.954348000     -0.170704000
6       -3.270339000     -3.586091000      1.006266000
1       -3.930067000     -4.359487000      1.389996000
6       -3.483723000     -2.272979000      1.339405000
1       -4.314117000     -1.985058000      1.975780000
6       -2.625868000     -1.240061000      0.838186000
6       -2.839234000      0.126814000      1.113765000
1        0.208059000      0.056505000      1.297277000
1       -3.775042000      0.384180000      1.603277000
6       -3.274320000      1.566224000     -1.432648000
6       -1.726347000      2.925049000      0.913951000
6       -3.355373000      0.247347000     -2.226324000
1       -2.404231000     -0.001313000     -2.698828000
1       -3.652929000     -0.591931000     -1.591794000
1       -4.111806000      0.357072000     -3.012807000
6       -2.783467000      2.670612000     -2.379043000
1       -1.754249000      2.486447000     -2.703887000
1       -3.417637000      2.693971000     -3.274361000
1       -2.829788000      3.661795000     -1.921521000
6       -4.698150000      1.870862000     -0.933058000
1       -4.788162000      2.839982000     -0.444347000
1       -5.381811000      1.874128000     -1.790933000
1       -5.046632000      1.100707000     -0.238482000
6       -2.989001000      3.781282000      1.098851000
1       -2.745901000      4.640724000      1.735803000
1       -3.363680000      4.175664000      0.153119000
1       -3.792944000      3.225033000      1.589788000
6       -1.170152000      2.621823000      2.315391000
1       -1.908311000      2.114914000      2.940806000
1       -0.258543000      2.021813000      2.276577000
1       -0.914459000      3.570615000      2.802063000
6       -0.663536000      3.730626000      0.143728000
1       -0.479618000      4.676454000      0.668179000
1        0.279387000      3.181676000      0.084524000
1       -0.975430000      3.971530000     -0.874315000
1       -0.547892000     -0.218811000     -2.004882000
8       -1.227970000     -0.428268000      3.582654000
1       -1.746643000     -0.170517000      2.777394000
1       -0.684002000      0.347388000      3.771715000
8        0.394490000     -2.419885000      2.522470000
1       -0.154509000     -1.750244000      2.985468000
1        0.133919000     -2.294818000      1.601358000
82
Complex 5(P).H2 + 3 H2O               (-1893.20279756)
77      -0.004521000      0.221309000     -0.657933000
1        1.044966000      1.392293000     -0.960303000
1        0.798018000      0.456402000      0.911977000
15      -1.858266000      1.543313000      0.036581000
7        2.673460000     -1.373371000     -0.846890000
7        0.988769000     -2.434419000     -1.657291000
7       -1.550408000     -1.339017000     -0.464263000
6        1.345924000     -1.236463000     -1.127406000
6        2.066556000     -3.310289000     -1.709879000
1        1.975128000     -4.308647000     -2.107288000
6        3.130837000     -2.642556000     -1.198048000
1        4.157681000     -2.936837000     -1.053560000
6        3.460191000     -0.367433000     -0.192148000
6        4.013127000      0.667589000     -0.958237000
6        4.730652000      1.662129000     -0.287860000
1        5.164087000      2.475113000     -0.864816000
6        4.899351000      1.638915000      1.101506000
6        4.336827000      0.582805000      1.826813000
1        4.463337000      0.549266000      2.905991000
6        3.614042000     -0.437659000      1.199659000
6        3.813732000      0.723716000     -2.449304000
1        4.019338000     -0.242708000     -2.920712000
1        4.469443000      1.473659000     -2.898708000
1        2.778005000      0.987631000     -2.689855000
6        5.700208000      2.711460000      1.795514000
1        5.571062000      3.683031000      1.309031000
1        6.771914000      2.476437000      1.772438000
1        5.409396000      2.810247000      2.845271000
6        3.027608000     -1.574841000      1.994854000
1        3.077997000     -1.360992000      3.065530000
1        3.577185000     -2.506709000      1.816308000
1        1.985426000     -1.773445000      1.731452000
6       -0.371173000     -2.729683000     -2.102188000
1       -0.381751000     -3.755094000     -2.469936000
1       -0.608000000     -2.058711000     -2.935089000
6       -1.429294000     -2.559207000     -1.033609000
6       -2.279161000     -3.611045000     -0.733331000
1       -2.143809000     -4.576322000     -1.206531000
6       -3.334444000     -3.372663000      0.178521000
1       -4.006811000     -4.179915000      0.453521000
6       -3.513501000     -2.119678000      0.703992000
1       -4.323034000     -1.915772000      1.395838000
6       -2.621873000     -1.049530000      0.367378000
6       -2.766702000      0.254491000      0.884560000
1        0.274490000     -0.168626000      1.088958000
1       -3.694048000      0.473791000      1.407123000
6       -3.024653000      2.188493000     -1.340197000
6       -1.482332000      2.943198000      1.273784000
6       -3.160882000      1.058272000     -2.379516000
1       -2.212952000      0.839209000     -2.872611000
1       -3.533131000      0.134844000     -1.927144000
1       -3.882473000      1.371278000     -3.143704000
6       -2.436044000      3.424892000     -2.033744000
1       -1.406458000      3.248572000     -2.361851000
1       -3.032665000      3.664498000     -2.923170000
1       -2.446726000      4.307086000     -1.388873000
6       -4.442357000      2.481116000     -0.817371000
1       -4.484303000      3.328834000     -0.135693000
1       -5.094385000      2.711923000     -1.668821000
1       -4.862781000      1.608593000     -0.308399000
6       -2.694751000      3.827810000      1.604697000
1       -2.420216000      4.517932000      2.411978000
1       -3.008101000      4.434243000      0.753224000
1       -3.550429000      3.240290000      1.950317000
6       -0.994801000      2.317606000      2.591886000
1       -1.786072000      1.748832000      3.085980000
1       -0.127219000      1.671567000      2.443743000
1       -0.689710000      3.123480000      3.269962000
6       -0.345903000      3.816060000      0.711202000
1       -0.110094000      4.608885000      1.431632000
1        0.556809000      3.224843000      0.541403000
1       -0.614217000      4.294554000     -0.232425000
1       -0.376337000      0.378131000     -2.196665000
8       -1.223049000     -0.980036000      3.067067000
1       -1.715326000     -0.447178000      2.383170000
1       -0.694477000     -0.344963000      3.567576000
8       -0.222643000     -3.335618000      1.938355000
1       -0.453891000     -2.439511000      2.260070000
1       -0.710115000     -3.416429000      1.105087000
8       -2.506294000     -3.482085000      3.754764000
1       -2.325835000     -2.528803000      3.770652000
1       -1.790798000     -3.780747000      3.168533000
73
TS, 5(NHC).H2--4                      (-1663.85264589)  [x1 Im.freq. -527.4828]
77       0.150049000      0.173059000     -0.402240000
1       -0.738973000     -0.814065000     -1.291581000
1       -0.575469000     -0.608552000      0.750610000
15       1.946302000     -1.272250000      0.047198000
7       -2.629485000      1.610831000     -0.193142000
7       -0.916613000      2.917068000     -0.425406000
7        1.494743000      1.574145000      0.646317000
6       -1.271221000      1.601871000     -0.360733000
6       -2.040654000      3.734493000     -0.326710000
1       -1.967696000      4.809872000     -0.357209000
6       -3.114565000      2.913945000     -0.181753000
1       -4.165120000      3.128607000     -0.068062000
6       -3.421736000      0.433674000      0.007224000
6       -3.950000000     -0.230573000     -1.105918000
6       -4.698601000     -1.391784000     -0.881566000
1       -5.114032000     -1.921172000     -1.735180000
6       -4.917982000     -1.887569000      0.406934000
6       -4.372061000     -1.192693000      1.493993000
1       -4.532268000     -1.566730000      2.502367000
6       -3.620377000     -0.028916000      1.317544000
6       -3.690545000      0.272066000     -2.501124000
1       -3.941803000      1.332900000     -2.602376000
1       -4.275663000     -0.291747000     -3.232009000
1       -2.630079000      0.166007000     -2.755295000
6       -5.737206000     -3.133718000      0.631973000
1       -6.699528000     -2.894331000      1.100982000
1       -5.220745000     -3.832599000      1.298759000
1       -5.944284000     -3.650730000     -0.308933000
6       -3.016577000      0.695372000      2.491809000
1       -3.326765000      0.234206000      3.432790000
1       -3.312441000      1.749671000      2.512158000
1       -1.922497000      0.670521000      2.441064000
6        0.431199000      3.367145000     -0.584394000
1        0.467860000      4.421553000     -0.836088000
1        0.780305000      2.014156000     -1.696874000
6        1.451651000      2.900064000      0.302061000
6        2.512999000      3.757702000      0.705827000
1        2.466195000      4.807176000      0.434177000
6        3.565594000      3.257641000      1.437672000
1        4.370508000      3.913355000      1.757578000
6        3.591701000      1.890715000      1.777556000
1        4.416489000      1.464131000      2.336557000
6        2.548254000      1.082832000      1.359370000
6        2.544592000     -0.403146000      1.594164000
1        1.795406000     -0.637246000      2.356907000
1        3.514304000     -0.750126000      1.954365000
6        3.473718000     -1.274946000     -1.102183000
6        1.533179000     -3.041530000      0.616991000
6        3.605847000      0.133525000     -1.715489000
1        2.748084000      0.383255000     -2.341055000
1        3.716979000      0.911902000     -0.957044000
1        4.503532000      0.152956000     -2.345434000
6        3.250156000     -2.263712000     -2.258620000
1        2.290627000     -2.087282000     -2.755473000
1        4.041540000     -2.124788000     -3.005223000
1        3.285875000     -3.306244000     -1.935506000
6        4.793237000     -1.586832000     -0.374783000
1        4.790703000     -2.549017000      0.136320000
1        5.605352000     -1.606767000     -1.111849000
1        5.039696000     -0.810835000      0.355297000
6        2.763127000     -3.908615000      0.925427000
1        2.424737000     -4.870324000      1.329806000
1        3.359748000     -4.122037000      0.037098000
1        3.410038000     -3.446684000      1.677222000
6        0.679355000     -2.964545000      1.898179000
1        1.261191000     -2.637537000      2.764251000
1       -0.178598000     -2.298690000      1.781032000
1        0.299569000     -3.968395000      2.121384000
6        0.678285000     -3.707210000     -0.477879000
1        0.402398000     -4.717110000     -0.151081000
1       -0.239222000     -3.141071000     -0.655187000
1        1.208981000     -3.799733000     -1.427134000
1        0.768003000      1.185894000     -2.015401000
76
TS, 5(NHC).H2--4 * H2O                (-1740.29514846)  [x1 Im.freq. -1461.6389]
77       0.124052000     -0.105852000      0.164758000
1       -1.001334000      0.942826000      0.595044000
1       -0.267847000      0.242786000     -1.346996000
15       1.874346000      1.418438000     -0.071994000
7       -2.600289000     -1.608786000     -0.081756000
7       -0.894631000     -2.930193000      0.034569000
7        1.665053000     -1.511541000     -0.622397000
6       -1.238434000     -1.616402000      0.067707000
6       -2.019677000     -3.732903000     -0.119644000
1       -1.949602000     -4.808076000     -0.165074000
6       -3.093981000     -2.903869000     -0.188771000
1       -4.146730000     -3.104603000     -0.306174000
6       -3.413106000     -0.427750000     -0.089382000
6       -3.847296000      0.098201000      1.135372000
6       -4.623411000      1.259876000      1.111343000
1       -4.964044000      1.683808000      2.052747000
6       -4.963614000      1.891208000     -0.090864000
6       -4.507688000      1.335179000     -1.291091000
1       -4.757978000      1.818233000     -2.232275000
6       -3.729094000      0.173389000     -1.314402000
6       -3.447333000     -0.548040000      2.434700000
1       -3.677056000     -1.618702000      2.442288000
1       -3.961811000     -0.079159000      3.277161000
1       -2.367583000     -0.447841000      2.591957000
6       -5.827311000      3.127652000     -0.091531000
1       -5.642727000      3.742854000      0.794376000
1       -6.892536000      2.863273000     -0.087547000
1       -5.646081000      3.740346000     -0.979443000
6       -3.209223000     -0.391277000     -2.609621000
1       -3.447437000     -1.454799000     -2.714463000
1       -2.117949000     -0.300194000     -2.653072000
1       -3.633319000      0.142464000     -3.463864000
6        0.446766000     -3.451256000      0.256107000
1        0.412687000     -4.533379000      0.148276000
1        0.609656000     -1.085238000      2.028613000
6        1.546498000     -2.865053000     -0.503919000
6        2.577872000     -3.706701000     -0.978453000
1        2.463033000     -4.780447000     -0.875286000
6        3.705572000     -3.164006000     -1.561915000
1        4.500175000     -3.807171000     -1.928968000
6        3.801931000     -1.774665000     -1.693640000
1        4.665884000     -1.310696000     -2.155650000
6        2.762808000     -0.979270000     -1.225984000
6        2.836172000      0.519084000     -1.386200000
1        2.343746000      0.789676000     -2.327969000
1        3.876974000      0.842947000     -1.460111000
6        3.086237000      1.552196000      1.387530000
6        1.554184000      3.117918000     -0.855804000
6        3.637831000      0.133769000      1.640591000
1        2.845046000     -0.604867000      1.770915000
1        4.291779000     -0.201553000      0.831465000
1        4.235215000      0.151975000      2.559859000
6        2.328857000      2.008466000      2.647227000
1        1.490036000      1.345176000      2.870810000
1        3.015006000      1.986722000      3.502543000
1        1.943977000      3.025663000      2.556235000
6        4.276242000      2.489651000      1.134458000
1        3.976150000      3.538385000      1.080699000
1        4.985145000      2.395873000      1.966351000
1        4.814108000      2.233795000      0.216639000
6        2.768194000      3.671096000     -1.623102000
1        2.497805000      4.641433000     -2.056984000
1        3.639344000      3.828588000     -0.987981000
1        3.060405000      3.017399000     -2.449835000
6        0.390086000      2.965027000     -1.852885000
1        0.606414000      2.232670000     -2.636478000
1       -0.529626000      2.657812000     -1.352969000
1        0.219672000      3.933443000     -2.338545000
6        1.118350000      4.111602000      0.233691000
1        0.763518000      5.033045000     -0.243266000
1        0.297518000      3.710074000      0.835956000
1        1.939420000      4.383042000      0.900988000
1        0.370422000     -0.198848000      1.920683000
8        0.970716000     -2.387849000      2.584859000
1        0.252027000     -2.601466000      3.200469000
1        0.760029000     -3.015577000      1.591560000
79
TS, 5(NHC).H2--4 * 2 H2O              (-1816.74401945)  [x1 Im.freq. -1068.1903]
77       0.053746000     -0.058327000      0.206578000
1       -1.153643000      0.750365000      0.864855000
1       -0.555440000      0.374006000     -1.188258000
15       1.508299000      1.752201000     -0.086255000
7       -2.468892000     -1.853709000     -0.161799000
7       -0.616279000     -2.959201000     -0.224711000
7        1.674907000     -1.151074000     -0.865484000
6       -1.116525000     -1.718201000     -0.012342000
6       -1.635806000     -3.866886000     -0.486432000
1       -1.435877000     -4.910207000     -0.672197000
6       -2.803696000     -3.173217000     -0.444721000
1       -3.826466000     -3.483241000     -0.586114000
6       -3.407310000     -0.773931000     -0.066314000
6       -3.892394000     -0.409579000      1.197117000
6       -4.785098000      0.663096000      1.270267000
1       -5.171692000      0.959572000      2.242160000
6       -5.187217000      1.363904000      0.126836000
6       -4.686900000      0.960916000     -1.115849000
1       -4.995845000      1.490948000     -2.013253000
6       -3.791616000     -0.106775000     -1.236741000
6       -3.436686000     -1.134813000      2.434975000
1       -3.550827000     -2.219052000      2.333197000
1       -4.005960000     -0.808024000      3.308635000
1       -2.375031000     -0.941551000      2.625276000
6       -6.122548000      2.541892000      0.236346000
1       -6.867940000      2.389555000      1.023205000
1       -6.648544000      2.723185000     -0.705494000
1       -5.570975000      3.457025000      0.485729000
6       -3.233891000     -0.507748000     -2.576789000
1       -3.707160000      0.062658000     -3.379921000
1       -3.383725000     -1.573644000     -2.777520000
1       -2.154365000     -0.322451000     -2.614011000
6        0.790535000     -3.314762000     -0.096721000
1        0.890504000     -4.370994000     -0.342956000
1        0.687868000     -0.954594000      1.762192000
6        1.755704000     -2.509945000     -0.857114000
6        2.866504000     -3.152423000     -1.444106000
1        2.915103000     -4.235736000     -1.424394000
6        3.873183000     -2.403372000     -2.028040000
1        4.733739000     -2.891797000     -2.475194000
6        3.758783000     -1.010853000     -2.051593000
1        4.520662000     -0.391409000     -2.510412000
6        2.642449000     -0.414744000     -1.475211000
6        2.476472000      1.083044000     -1.528406000
1        1.873092000      1.329606000     -2.410492000
1        3.446147000      1.569714000     -1.654453000
6        2.808706000      2.054101000      1.265984000
6        0.811156000      3.386317000     -0.759212000
6        3.637248000      0.760813000      1.383224000
1        3.034699000     -0.132685000      1.545984000
1        4.259090000      0.591495000      0.500249000
1        4.312104000      0.856643000      2.241656000
6        2.102919000      2.306598000      2.610043000
1        1.442599000      1.479327000      2.881115000
1        2.861001000      2.399122000      3.396752000
1        1.511721000      3.224139000      2.607450000
6        3.764529000      3.215686000      0.960535000
1        3.262713000      4.185113000      0.990827000
1        4.555058000      3.231836000      1.720540000
1        4.249679000      3.102185000     -0.013472000
6        1.835487000      4.180279000     -1.590685000
1        1.357413000      5.100416000     -1.947177000
1        2.718450000      4.469859000     -1.021977000
1        2.162767000      3.623384000     -2.473139000
6       -0.386293000      3.057686000     -1.670396000
1       -0.111725000      2.391335000     -2.493858000
1       -1.199908000      2.589564000     -1.114542000
1       -0.754728000      3.993633000     -2.107315000
6        0.299623000      4.244542000      0.409888000
1       -0.248643000      5.104762000      0.007823000
1       -0.386157000      3.681910000      1.051086000
1        1.114563000      4.632497000      1.024803000
1        0.604731000     -0.160842000      1.931052000
8        3.934217000     -2.567838000      1.814954000
1        2.988031000     -2.647854000      2.115770000
1        3.864095000     -2.676792000      0.858769000
8        1.319866000     -2.734686000      2.393323000
1        1.086608000     -3.117879000      1.190488000
1        1.104608000     -3.478644000      2.974302000
82
TS, 5(NHC).H2--4 * 3 H2O              (-1893.19208351)  [x1 Im.freq. -1354.0857] [x1 Im.freq. -27.7433]
77       0.127105000     -0.002048000      0.172993000
1       -0.996303000      0.801133000      0.970138000
1       -0.483569000      0.632640000     -1.133383000
15       1.645772000      1.779987000      0.026187000
7       -2.511784000     -1.570229000     -0.338743000
7       -0.735230000     -2.773477000     -0.602114000
7        1.666851000     -1.053285000     -1.036609000
6       -1.149580000     -1.540621000     -0.221797000
6       -1.820821000     -3.580888000     -0.926604000
1       -1.697916000     -4.604470000     -1.242565000
6       -2.938842000     -2.823675000     -0.759555000
1       -3.982740000     -3.050996000     -0.902713000
6       -3.372907000     -0.429513000     -0.193369000
6       -3.815390000     -0.035703000      1.074181000
6       -4.649175000      1.089111000      1.151198000
1       -5.005160000      1.407086000      2.127845000
6       -5.024559000      1.811364000      0.018989000
6       -4.550402000      1.389160000     -1.231247000
1       -4.827795000      1.944244000     -2.124050000
6       -3.723720000      0.273883000     -1.359975000
6       -3.379235000     -0.734137000      2.333672000
1       -3.073882000     -1.769102000      2.175039000
1       -4.175486000     -0.707366000      3.084239000
1       -2.508274000     -0.219614000      2.759555000
6       -5.921391000      3.017867000      0.124953000
1       -6.180753000      3.230023000      1.165695000
1       -6.853704000      2.868679000     -0.433650000
1       -5.437190000      3.908385000     -0.292697000
6       -3.193931000     -0.148165000     -2.704673000
1       -3.551826000      0.524317000     -3.487176000
1       -3.502058000     -1.167007000     -2.964199000
1       -2.098133000     -0.131697000     -2.711933000
6        0.640671000     -3.245600000     -0.549098000
1        0.660934000     -4.247086000     -0.977512000
1        0.652180000     -1.130343000      1.571098000
6        1.678434000     -2.409312000     -1.160313000
6        2.784727000     -3.048251000     -1.765294000
1        2.782415000     -4.129478000     -1.848630000
6        3.846141000     -2.298477000     -2.237708000
1        4.701189000     -2.784890000     -2.697990000
6        3.795157000     -0.903805000     -2.138807000
1        4.599474000     -0.283185000     -2.516080000
6        2.687462000     -0.310371000     -1.546208000
6        2.579407000      1.192736000     -1.474234000
1        1.979188000      1.529411000     -2.328961000
1        3.565227000      1.652974000     -1.569158000
6        2.962451000      1.952613000      1.380857000
6        0.984205000      3.482797000     -0.504268000
6        3.773596000      0.644423000      1.377013000
1        3.157464000     -0.251366000      1.465325000
1        4.388147000      0.546888000      0.477411000
1        4.454323000      0.654046000      2.235742000
6        2.272361000      2.091197000      2.750136000
1        1.620903000      1.239307000      2.960204000
1        3.041797000      2.124651000      3.533189000
1        1.675162000      3.000653000      2.830674000
6        3.932896000      3.123482000      1.167439000
1        3.449426000      4.094143000      1.289059000
1        4.729552000      3.059062000      1.916698000
1        4.406943000      3.088839000      0.181968000
6        2.022348000      4.318754000     -1.276632000
1        1.556191000      5.265652000     -1.571698000
1        2.905191000      4.560010000     -0.687172000
1        2.347783000      3.819771000     -2.194061000
6       -0.227447000      3.272714000     -1.430273000
1        0.020268000      2.673056000     -2.310528000
1       -1.054606000      2.787953000     -0.910316000
1       -0.565817000      4.254098000     -1.782800000
6        0.506124000      4.246880000      0.740010000
1       -0.020480000      5.154607000      0.421560000
1       -0.190453000      3.647490000      1.334622000
1        1.335765000      4.555864000      1.379856000
1        0.770522000     -0.390172000      1.870426000
8        3.623847000     -2.643560000      1.619464000
1        2.701025000     -2.913496000      1.850704000
1        3.635772000     -2.709204000      0.656271000
8        1.043651000     -3.451887000      2.005660000
1        0.924546000     -3.384484000      0.763654000
1        1.202270000     -4.392544000      2.181738000
8       -1.670205000     -3.716639000      2.376802000
1       -0.701437000     -3.535187000      2.304347000
1       -1.938440000     -3.880524000      1.463447000
73
TS, 5(P).H2--4                        (-1663.84515445)  [x1 Im.freq. -745.0801]
77       0.140452000      0.112226000     -0.378508000
1       -0.890351000     -1.048291000     -0.770276000
1       -0.019790000     -0.193433000      1.558457000
15       2.061491000     -1.226993000      0.044524000
7       -2.647404000      1.515173000     -0.230651000
7       -1.011677000      2.867445000     -0.581691000
7        1.511029000      1.648196000      0.386425000
6       -1.297648000      1.541649000     -0.435077000
6       -2.152652000      3.652434000     -0.469825000
1       -2.121791000      4.726433000     -0.562899000
6       -3.185948000      2.801892000     -0.249781000
1       -4.239629000      2.978238000     -0.105474000
6       -3.414145000      0.323289000     -0.005507000
6       -3.907896000     -0.381414000     -1.112901000
6       -4.636278000     -1.548475000     -0.871505000
1       -5.022904000     -2.110552000     -1.718082000
6       -4.873679000     -2.012189000      0.428555000
6       -4.366484000     -1.276864000      1.504302000
1       -4.541193000     -1.624843000      2.519111000
6       -3.632067000     -0.101611000      1.310834000
6       -3.628370000      0.088789000     -2.515369000
1       -3.883098000      1.145635000     -2.646714000
1       -4.199134000     -0.495797000     -3.241170000
1       -2.563635000     -0.018668000     -2.750435000
6       -5.679939000     -3.266069000      0.657028000
1       -5.364293000     -4.069494000     -0.016696000
1       -6.746146000     -3.088515000      0.468774000
1       -5.579637000     -3.623112000      1.685683000
6       -3.071242000      0.668384000      2.477059000
1       -3.402821000      0.233401000      3.423188000
1       -3.380396000      1.718887000      2.455276000
1       -1.975589000      0.653205000      2.457972000
6        0.333851000      3.364428000     -0.870849000
1        0.274229000      4.449713000     -0.951800000
1        0.644345000      2.954391000     -1.838773000
6        1.350264000      2.973137000      0.174869000
6        2.104317000      3.925351000      0.839316000
1        1.948751000      4.979903000      0.641523000
6        3.076861000      3.486392000      1.757615000
1        3.691641000      4.209761000      2.285555000
6        3.253953000      2.136091000      1.974623000
1        4.005895000      1.774168000      2.668007000
6        2.455944000      1.190147000      1.279597000
6        2.505607000     -0.225281000      1.506938000
1        0.916213000     -0.264419000      1.785697000
1        3.290530000     -0.566143000      2.180345000
6        3.547718000     -1.150462000     -1.149424000
6        1.794400000     -2.998170000      0.675160000
6        3.525214000      0.239635000     -1.815728000
1        2.597780000      0.410436000     -2.365440000
1        3.642187000      1.043694000     -1.086227000
1        4.364330000      0.303427000     -2.519665000
6        3.429427000     -2.210861000     -2.254089000
1        2.458026000     -2.162535000     -2.756242000
1        4.204097000     -2.030531000     -3.009915000
1        3.574745000     -3.224688000     -1.875161000
6        4.891186000     -1.289672000     -0.412994000
1        5.024507000     -2.267166000      0.050804000
1        5.708471000     -1.151768000     -1.131826000
1        4.998319000     -0.526213000      0.362846000
6        3.098195000     -3.703642000      1.080024000
1        2.853860000     -4.667127000      1.544065000
1        3.741515000     -3.910561000      0.222423000
1        3.668724000     -3.121259000      1.810026000
6        0.871888000     -2.944050000      1.907939000
1        1.323257000     -2.394165000      2.737670000
1       -0.089701000     -2.485319000      1.670410000
1        0.685472000     -3.970891000      2.244317000
6        1.066046000     -3.812123000     -0.410120000
1        0.837804000     -4.809906000     -0.015668000
1        0.124310000     -3.332525000     -0.689503000
1        1.662860000     -3.943977000     -1.313533000
1        0.326258000      0.243993000     -1.952144000
76
TS, 5(P).H2--4 * H2O                  (-1740.28961796)  [x1 Im.freq. -1529.9182]
77       0.106503000      0.110716000     -0.422970000
1       -0.865809000     -0.994542000     -1.032664000
1       -0.681313000     -0.385513000      1.066132000
15       2.008035000     -1.241979000      0.006764000
7       -2.652430000      1.564228000     -0.318611000
7       -0.987487000      2.889636000     -0.631367000
7        1.545567000      1.631674000      0.348324000
6       -1.300733000      1.568505000     -0.517225000
6       -2.113826000      3.695903000     -0.508556000
1       -2.061066000      4.770549000     -0.581793000
6       -3.164605000      2.861817000     -0.311492000
1       -4.215730000      3.056647000     -0.172622000
6       -3.433368000      0.380156000     -0.101776000
6       -3.856011000     -0.365363000     -1.208628000
6       -4.587181000     -1.534407000     -0.967838000
1       -4.921026000     -2.127108000     -1.815518000
6       -4.893881000     -1.956582000      0.328457000
6       -4.464393000     -1.172623000      1.407350000
1       -4.701114000     -1.483645000      2.421902000
6       -3.732476000      0.001063000      1.216143000
6       -3.516735000      0.059393000     -2.612437000
1       -3.706483000      1.126037000     -2.769446000
1       -4.104468000     -0.506367000     -3.339813000
1       -2.455552000     -0.115003000     -2.821558000
6       -5.680300000     -3.220598000      0.569580000
1       -5.128066000     -3.910938000      1.217057000
1       -5.899893000     -3.738638000     -0.367838000
1       -6.632880000     -3.005797000      1.068285000
6       -3.268029000      0.826623000      2.387420000
1       -3.613452000      0.389210000      3.327324000
1       -3.641517000      1.854800000      2.331952000
1       -2.175534000      0.880682000      2.420609000
6        0.362409000      3.362309000     -0.919206000
1        0.324257000      4.449299000     -0.987220000
1        0.657186000      2.962998000     -1.896749000
6        1.410765000      2.949792000      0.090217000
6        2.265622000      3.901776000      0.629360000
1        2.120526000      4.952069000      0.403368000
6        3.324400000      3.466607000      1.439092000
1        4.015744000      4.186122000      1.868193000
6        3.494477000      2.114604000      1.668220000
1        4.318447000      1.749217000      2.271777000
6        2.590237000      1.178128000      1.114052000
6        2.660438000     -0.247172000      1.396062000
1       -0.109097000     -0.135596000      1.812491000
1        3.609000000     -0.557268000      1.835898000
6        3.409746000     -1.249673000     -1.300840000
6        1.708637000     -3.012009000      0.635910000
6        3.508705000      0.167851000     -1.898974000
1        2.574257000      0.480414000     -2.366131000
1        3.783817000      0.912144000     -1.147753000
1        4.295122000      0.166417000     -2.663773000
6        3.083628000     -2.226451000     -2.440662000
1        2.081546000     -2.048800000     -2.843836000
1        3.803308000     -2.086699000     -3.257054000
1        3.149585000     -3.269953000     -2.123939000
6        4.789794000     -1.572451000     -0.699598000
1        4.872901000     -2.593576000     -0.330603000
1        5.552807000     -1.442974000     -1.477266000
1        5.038355000     -0.891187000      0.119054000
6        2.992813000     -3.819350000      0.882333000
1        2.728472000     -4.769170000      1.363658000
1        3.515508000     -4.061657000     -0.044865000
1        3.685191000     -3.294756000      1.547685000
6        0.935952000     -2.935983000      1.963431000
1        1.520590000     -2.466026000      2.756676000
1       -0.001736000     -2.389608000      1.857138000
1        0.694949000     -3.957675000      2.281374000
6        0.816775000     -3.751284000     -0.379786000
1        0.595317000     -4.754784000      0.004302000
1       -0.128875000     -3.224283000     -0.526679000
1        1.293740000     -3.868893000     -1.354132000
1        0.548166000      0.390107000     -1.949519000
8        0.550757000     -0.032532000      2.983507000
1        1.580673000     -0.225163000      2.381383000
1        0.560137000      0.921477000      3.161564000
79
TS, 5(P).H2--4 * 2 H2O                (-1816.74182281)  [x1 Im.freq. -901.8690]
77      -0.110349000     -0.020263000     -0.462592000
1        0.814519000      1.141438000     -1.045445000
1        0.820742000      0.473471000      0.976951000
15      -2.031266000      1.288158000      0.025912000
7        2.660018000     -1.467858000     -0.490034000
7        0.997835000     -2.771245000     -0.901575000
7       -1.537671000     -1.597146000      0.166253000
6        1.311074000     -1.464351000     -0.687900000
6        2.128175000     -3.580137000     -0.846007000
1        2.078172000     -4.646496000     -0.998130000
6        3.176049000     -2.759354000     -0.585356000
1        4.227318000     -2.961563000     -0.459991000
6        3.433174000     -0.287288000     -0.223153000
6        3.755310000      0.558455000     -1.296867000
6        4.459579000      1.730552000     -1.015842000
1        4.715389000      2.397879000     -1.835236000
6        4.842771000      2.064171000      0.289579000
6        4.523521000      1.181469000      1.324751000
1        4.829355000      1.417666000      2.340599000
6        3.821289000     -0.008739000      1.094230000
6        3.341359000      0.224391000     -2.705598000
1        3.547549000     -0.823022000     -2.948487000
1        3.872658000      0.855617000     -3.422363000
1        2.266382000      0.383637000     -2.840833000
6        5.594533000      3.343152000      0.559926000
1        5.006821000      4.217377000      0.257169000
1        6.533211000      3.377032000     -0.005156000
1        5.834438000      3.448574000      1.621309000
6        3.527995000     -0.957902000      2.226121000
1        3.773508000     -0.491033000      3.183960000
1        4.137300000     -1.866193000      2.138856000
1        2.482823000     -1.285833000      2.261566000
6       -0.349603000     -3.220008000     -1.244854000
1       -0.310486000     -4.299111000     -1.389532000
1       -0.625986000     -2.753109000     -2.196997000
6       -1.414649000     -2.884350000     -0.223633000
6       -2.293883000     -3.868345000      0.206682000
1       -2.159853000     -4.893789000     -0.117849000
6       -3.353356000     -3.501617000      1.044804000
1       -4.057557000     -4.249995000      1.395440000
6       -3.504588000     -2.175065000      1.407386000
1       -4.327391000     -1.857092000      2.037931000
6       -2.581970000     -1.210848000      0.957665000
6       -2.653760000      0.199176000      1.362654000
1        0.178802000      0.131696000      1.377256000
1       -3.630323000      0.460805000      1.774047000
6       -3.406590000      1.344180000     -1.299981000
6       -1.750016000      3.019954000      0.758068000
6       -3.479729000     -0.033587000     -1.988711000
1       -2.538828000     -0.300648000     -2.471507000
1       -3.749774000     -0.829282000     -1.290746000
1       -4.260691000      0.008428000     -2.757319000
6       -3.071776000      2.393676000     -2.370573000
1       -2.064611000      2.245370000     -2.773217000
1       -3.781845000      2.302488000     -3.201569000
1       -3.145970000      3.413557000     -1.987409000
6       -4.797265000      1.612992000     -0.697420000
1       -4.891711000      2.600294000     -0.248336000
1       -5.545839000      1.543486000     -1.496112000
1       -5.055648000      0.865949000      0.058387000
6       -3.044400000      3.803729000      1.027823000
1       -2.792950000      4.726645000      1.564501000
1       -3.554293000      4.093903000      0.107384000
1       -3.741788000      3.238626000      1.653222000
6       -1.003201000      2.872438000      2.094910000
1       -1.606853000      2.369126000      2.852067000
1       -0.064872000      2.328153000      1.978556000
1       -0.762169000      3.875921000      2.464945000
6       -0.844109000      3.821061000     -0.196784000
1       -0.654155000      4.809014000      0.239946000
1        0.116195000      3.319263000     -0.338387000
1       -1.293665000      3.974379000     -1.178977000
1       -0.565594000     -0.228166000     -1.975863000
8       -0.815008000     -0.147603000      3.205860000
1       -1.768608000      0.188254000      2.302714000
1       -0.285938000      0.616452000      3.465556000
8        0.502757000     -2.326022000      2.591567000
1        0.021764000     -1.489553000      2.890485000
1        0.407435000     -2.275852000      1.634080000
82
TS, 5(P).H2--4 * 3 H2O                (-1893.19131075)  [x1 Im.freq. -1315.5036]
77       0.001074000      0.158207000     -0.678431000
1        1.017171000      1.326914000     -1.076293000
1        0.859575000      0.483134000      0.855448000
15      -1.884576000      1.464599000     -0.040341000
7        2.703732000     -1.404215000     -0.766417000
7        1.028802000     -2.539144000     -1.493271000
7       -1.494729000     -1.429218000     -0.312334000
6        1.373931000     -1.302506000     -1.048505000
6        2.117224000     -3.404154000     -1.490410000
1        2.036552000     -4.428253000     -1.818509000
6        3.174900000     -2.689071000     -1.032218000
1        4.206056000     -2.960264000     -0.873954000
6        3.481625000     -0.345529000     -0.188268000
6        4.006018000      0.647491000     -1.027054000
6        4.714611000      1.694880000     -0.431897000
1        5.126430000      2.476116000     -1.065810000
6        4.901965000      1.762993000      0.953808000
6        4.368847000      0.745444000      1.752475000
1        4.510157000      0.782697000      2.829579000
6        3.656283000     -0.325670000      1.202781000
6        3.790037000      0.601122000     -2.516177000
1        4.022062000     -0.387288000     -2.926029000
1        4.417513000      1.339979000     -3.020780000
1        2.744238000      0.816118000     -2.761186000
6        5.692517000      2.890778000      1.567482000
1        5.535104000      3.828854000      1.026530000
1        6.768266000      2.675689000      1.538711000
1        5.417840000      3.046480000      2.614688000
6        3.105451000     -1.421740000      2.076755000
1        3.183006000     -1.146418000      3.131750000
1        3.664252000     -2.354918000      1.936433000
1        2.058596000     -1.649705000      1.859449000
6       -0.327141000     -2.878904000     -1.913206000
1       -0.326175000     -3.922747000     -2.224710000
1       -0.580511000     -2.258403000     -2.779775000
6       -1.380149000     -2.665917000     -0.848403000
6       -2.249833000     -3.692806000     -0.509893000
1       -2.122771000     -4.676682000     -0.946516000
6       -3.294273000     -3.419752000      0.386672000
1       -3.983107000     -4.206893000      0.677367000
6       -3.443656000     -2.142312000      0.889217000
1       -4.236764000     -1.905336000      1.586894000
6       -2.533568000     -1.126311000      0.523492000
6       -2.595567000      0.218447000      1.091559000
1        0.249215000      0.009649000      1.146641000
1       -3.574838000      0.450152000      1.513188000
6       -3.217863000      1.797298000     -1.371026000
6       -1.544428000      3.047173000      0.960131000
6       -3.321936000      0.540840000     -2.257933000
1       -2.378577000      0.313524000     -2.755817000
1       -3.632068000     -0.338689000     -1.688785000
1       -4.082392000      0.721974000     -3.027101000
6       -2.810117000      2.980464000     -2.262040000
1       -1.797643000      2.853699000     -2.658615000
1       -3.497391000      3.044761000     -3.114676000
1       -2.857962000      3.934518000     -1.732469000
6       -4.612976000      2.034374000     -0.766063000
1       -4.677509000      2.948174000     -0.177892000
1       -5.341027000      2.116889000     -1.582263000
1       -4.922916000      1.196876000     -0.134661000
6       -2.808022000      3.849376000      1.306913000
1       -2.531239000      4.670542000      1.979225000
1       -3.271222000      4.295765000      0.425327000
1       -3.554187000      3.238914000      1.824260000
6       -0.858137000      2.665081000      2.283878000
1       -1.522654000      2.099673000      2.939873000
1        0.055862000      2.089103000      2.127252000
1       -0.580049000      3.589231000      2.804248000
6       -0.568974000      3.930266000      0.159740000
1       -0.317055000      4.815757000      0.755789000
1        0.354980000      3.391218000     -0.063527000
1       -0.993583000      4.276159000     -0.784036000
1       -0.400903000      0.169679000     -2.219046000
8       -0.951615000     -0.500738000      2.993269000
1       -1.736692000      0.008993000      2.118072000
1       -0.471078000      0.173715000      3.488558000
8       -0.090957000     -2.940018000      2.325661000
1       -0.294448000     -1.995543000      2.569362000
1       -0.558229000     -3.061244000      1.489582000
8       -2.507873000     -2.515228000      4.018204000
1       -2.084296000     -1.647780000      3.837979000
1       -1.875307000     -3.087895000      3.556764000
76
Complex 4 + H2O (from 5(NHC))         (-1740.34493932)
77       0.124493000     -0.098607000      0.168731000
1       -0.978327000      0.972082000      0.591668000
1       -0.269446000      0.228625000     -1.416662000
15       1.913050000      1.374897000     -0.080996000
7       -2.616443000     -1.558735000     -0.054412000
7       -0.944483000     -2.905406000      0.086907000
7        1.637270000     -1.536167000     -0.618702000
6       -1.258159000     -1.577610000      0.110918000
6       -2.074923000     -3.697452000     -0.088001000
1       -2.020384000     -4.773891000     -0.125420000
6       -3.129286000     -2.850692000     -0.175913000
1       -4.183200000     -3.032734000     -0.311261000
6       -3.418341000     -0.369784000     -0.087265000
6       -3.834668000      0.195824000      1.125506000
6       -4.597920000      1.365348000      1.073680000
1       -4.923148000      1.821735000      2.005299000
6       -4.944407000      1.963539000     -0.143351000
6       -4.511022000      1.364222000     -1.331145000
1       -4.766953000      1.820725000     -2.283974000
6       -3.746036000      0.193613000     -1.327000000
6       -3.435169000     -0.419079000      2.439811000
1       -3.669153000     -1.488541000      2.473217000
1       -3.948356000      0.071888000      3.270492000
1       -2.355187000     -0.318108000      2.593164000
6       -5.791555000      3.211100000     -0.172359000
1       -5.594567000      3.846283000      0.696568000
1       -6.860339000      2.961726000     -0.157494000
1       -5.605900000      3.798451000     -1.076401000
6       -3.256902000     -0.426860000     -2.608271000
1       -3.618489000     -1.454507000     -2.725798000
1       -2.162247000     -0.463356000     -2.616532000
1       -3.591188000      0.153074000     -3.472229000
6        0.394806000     -3.419856000      0.357710000
1        0.352142000     -4.504061000      0.253748000
1        0.778721000     -1.475807000      2.701045000
6        1.482102000     -2.877342000     -0.537465000
6        2.357466000     -3.758323000     -1.169256000
1        2.191194000     -4.826807000     -1.087330000
6        3.443721000     -3.250586000     -1.876763000
1        4.145549000     -3.917039000     -2.367899000
6        3.613607000     -1.872408000     -1.936145000
1        4.449485000     -1.434502000     -2.470664000
6        2.689572000     -1.032099000     -1.311976000
6        2.834688000      0.463775000     -1.422297000
1        2.356878000      0.779181000     -2.357468000
1        3.890981000      0.735724000     -1.493691000
6        3.169023000      1.461323000      1.350313000
6        1.653242000      3.098543000     -0.842398000
6        3.667489000      0.020659000      1.583951000
1        2.838458000     -0.673680000      1.731691000
1        4.283249000     -0.341846000      0.756049000
1        4.288886000      0.004971000      2.487023000
6        2.457245000      1.935437000      2.629268000
1        1.577105000      1.323170000      2.837543000
1        3.146700000      1.845649000      3.477707000
1        2.141784000      2.978586000      2.568097000
6        4.390294000      2.351449000      1.078199000
1        4.132270000      3.411978000      1.041855000
1        5.113237000      2.220987000      1.893077000
1        4.897585000      2.084212000      0.146240000
6        2.875710000      3.619917000     -1.618711000
1        2.629465000      4.600019000     -2.045273000
1        3.757782000      3.750026000     -0.992687000
1        3.140484000      2.962859000     -2.452089000
6        0.470888000      3.010711000     -1.825038000
1        0.655041000      2.297346000     -2.633460000
1       -0.448812000      2.709989000     -1.321442000
1        0.320907000      3.998993000     -2.276908000
6        1.271088000      4.090160000      0.268748000
1        0.941385000      5.030896000     -0.188241000
1        0.447271000      3.708507000      0.879667000
1        2.112533000      4.321968000      0.925303000
1        0.381582000     -0.283090000      1.827962000
8        0.972777000     -2.216984000      3.321298000
1        0.140608000     -2.322425000      3.803513000
1        0.650761000     -3.183141000      1.399157000
79
Complex 4 + 2 H2O (from 5(NHC))       (-1816.78852784)  [x1 Im.freq. -44.0617]
77       0.032385000     -0.025289000      0.133874000
1       -1.150745000      0.874337000      0.706448000
1       -0.485714000      0.378338000     -1.390025000
15       1.619316000      1.667360000     -0.127734000
7       -2.546091000     -1.759564000     -0.089638000
7       -0.733451000     -2.916278000     -0.097248000
7        1.635351000     -1.224808000     -0.837609000
6       -1.189094000     -1.635718000      0.023993000
6       -1.776266000     -3.819243000     -0.278849000
1       -1.605186000     -4.878791000     -0.384833000
6       -2.919314000     -3.091816000     -0.273217000
1       -3.952274000     -3.381591000     -0.378459000
6       -3.476907000     -0.670530000     -0.028742000
6       -3.908498000     -0.222896000      1.229024000
6       -4.807567000      0.844450000      1.268646000
1       -5.150011000      1.207587000      2.234681000
6       -5.272743000      1.458522000      0.098159000
6       -4.820319000      0.978775000     -1.134216000
1       -5.170687000      1.446432000     -2.050738000
6       -3.918130000     -0.087990000     -1.222015000
6       -3.385280000     -0.855142000      2.491139000
1       -3.523810000     -1.941788000      2.486101000
1       -3.892696000     -0.447312000      3.368962000
1       -2.310925000     -0.667977000      2.593751000
6       -6.242932000      2.610752000      0.176525000
1       -7.175832000      2.310979000      0.668488000
1       -6.492855000      2.990519000     -0.817836000
1       -5.825610000      3.439106000      0.760338000
6       -3.409795000     -0.574585000     -2.552978000
1       -3.886027000     -0.030715000     -3.372697000
1       -3.600074000     -1.643899000     -2.694904000
1       -2.326460000     -0.426158000     -2.621243000
6        0.665533000     -3.283416000      0.082702000
1        0.747007000     -4.359560000     -0.068246000
1        1.099867000     -1.339062000      2.562055000
6        1.633142000     -2.576423000     -0.834585000
6        2.564535000     -3.315715000     -1.559843000
1        2.526318000     -4.398607000     -1.529248000
6        3.552152000     -2.648901000     -2.278710000
1        4.299945000     -3.202375000     -2.837509000
6        3.568867000     -1.258248000     -2.255826000
1        4.326463000     -0.699140000     -2.794018000
6        2.589983000     -0.564596000     -1.542112000
6        2.561046000      0.941464000     -1.565288000
1        1.998719000      1.251204000     -2.454097000
1        3.574597000      1.336432000     -1.672930000
6        2.940715000      1.853517000      1.235765000
6        1.109245000      3.379863000     -0.783027000
6        3.624871000      0.479744000      1.377625000
1        2.898887000     -0.304069000      1.590400000
1        4.194012000      0.206117000      0.484530000
1        4.330674000      0.520199000      2.215545000
6        2.250108000      2.177297000      2.572391000
1        1.449218000      1.463369000      2.780167000
1        2.987567000      2.115596000      3.382276000
1        1.824359000      3.182029000      2.590342000
6        4.024837000      2.899566000      0.940640000
1        3.631497000      3.917863000      0.946354000
1        4.794480000      2.842701000      1.720311000
1        4.518935000      2.722138000     -0.019442000
6        2.205598000      4.069360000     -1.615179000
1        1.833145000      5.046325000     -1.946471000
1        3.124115000      4.241816000     -1.055621000
1        2.454807000      3.497718000     -2.513673000
6       -0.123977000      3.195568000     -1.686039000
1        0.075834000      2.530878000     -2.531234000
1       -0.969142000      2.783615000     -1.133055000
1       -0.408423000      4.175494000     -2.089098000
6        0.701210000      4.276651000      0.397626000
1        0.227181000      5.185843000      0.009114000
1       -0.021096000      3.777069000      1.050356000
1        1.558634000      4.586560000      0.999080000
1        0.418111000     -0.314363000      1.755299000
8        3.655693000     -2.992674000      1.617757000
1        2.974755000     -2.632069000      2.222127000
1        3.795830000     -2.281276000      0.981685000
8        1.561684000     -1.972086000      3.170685000
1        0.953582000     -3.065909000      1.114974000
1        1.869892000     -1.418020000      3.902006000
82
Complex 4 + 3 H2O (from 5(NHC))       (-1893.23034113)  [x1 Im.freq. -40.8651] [x1 Im.freq. -14.2983]
77       0.121327000      0.052922000      0.048483000
1       -0.967862000      0.960571000      0.768814000
1       -0.363937000      0.691535000     -1.398076000
15       1.832182000      1.632414000      0.029657000
7       -2.590726000     -1.394044000     -0.400258000
7       -0.890292000     -2.697642000     -0.611075000
7        1.653159000     -1.163632000     -1.021481000
6       -1.226983000     -1.414448000     -0.281605000
6       -2.013888000     -3.460857000     -0.922973000
1       -1.943844000     -4.500959000     -1.200103000
6       -3.084210000     -2.639053000     -0.785130000
1       -4.138690000     -2.815553000     -0.923313000
6       -3.408636000     -0.225958000     -0.232315000
6       -3.771696000      0.192279000      1.053388000
6       -4.553602000      1.350039000      1.163321000
1       -4.840572000      1.691961000      2.154836000
6       -4.966516000      2.073875000      0.043088000
6       -4.578915000      1.620599000     -1.225219000
1       -4.884147000      2.176787000     -2.108142000
6       -3.798302000      0.475320000     -1.385672000
6       -3.300564000     -0.517115000      2.294953000
1       -3.113122000     -1.582650000      2.143246000
1       -4.033844000     -0.405092000      3.099682000
1       -2.357977000     -0.074423000      2.639545000
6       -5.831712000      3.300764000      0.186141000
1       -5.775544000      3.713329000      1.197544000
1       -6.884456000      3.065658000     -0.016228000
1       -5.534270000      4.082255000     -0.520345000
6       -3.354988000      0.020290000     -2.751106000
1       -3.723270000      0.701367000     -3.522391000
1       -3.718455000     -0.986316000     -2.985614000
1       -2.261291000     -0.005934000     -2.807528000
6        0.450299000     -3.246098000     -0.456047000
1        0.423869000     -4.275333000     -0.814660000
1        0.399209000     -1.664801000      2.219370000
6        1.555141000     -2.503671000     -1.172930000
6        2.510034000     -3.236791000     -1.875857000
1        2.389412000     -4.309798000     -1.978276000
6        3.611288000     -2.579682000     -2.418896000
1        4.375190000     -3.130246000     -2.958061000
6        3.710764000     -1.203915000     -2.255237000
1        4.551117000     -0.653418000     -2.663171000
6        2.711884000     -0.511851000     -1.566859000
6        2.784203000      0.986575000     -1.438814000
1        2.281474000      1.419193000     -2.312196000
1        3.824593000      1.319471000     -1.468707000
6        3.093356000      1.571209000      1.453742000
6        1.469822000      3.435359000     -0.464384000
6        3.695948000      0.152500000      1.460636000
1        2.932413000     -0.624619000      1.499000000
1        4.336602000     -0.028406000      0.592823000
1        4.322399000      0.042851000      2.353658000
6        2.361129000      1.783582000      2.790705000
1        1.550317000      1.060505000      2.910211000
1        3.072055000      1.643007000      3.614096000
1        1.941410000      2.786792000      2.883644000
6        4.243158000      2.581166000      1.327319000
1        3.907019000      3.611154000      1.461998000
1        4.983794000      2.375349000      2.110075000
1        4.757263000      2.504833000      0.364445000
6        2.656469000      4.130130000     -1.156840000
1        2.356917000      5.149312000     -1.429498000
1        3.538770000      4.207690000     -0.522242000
1        2.942903000      3.620320000     -2.081034000
6        0.283752000      3.433396000     -1.447091000
1        0.497351000      2.857269000     -2.352209000
1       -0.616452000      3.017656000     -0.992922000
1        0.083015000      4.469120000     -1.748159000
6        1.045413000      4.228748000      0.782833000
1        0.666353000      5.209309000      0.470863000
1        0.244069000      3.720328000      1.328131000
1        1.878181000      4.402795000      1.467399000
1        0.563517000     -0.451885000      1.597181000
8        3.113170000     -3.227883000      1.829031000
1        2.210664000     -3.026508000      2.140230000
1        3.076078000     -3.073689000      0.876471000
8        0.461903000     -2.565915000      2.687381000
1        0.681333000     -3.277403000      0.616693000
1        0.465400000     -2.360963000      3.634557000
8       -2.116713000     -3.793402000      2.310938000
1       -1.241509000     -3.374563000      2.411424000
1       -2.306127000     -3.732545000      1.364843000
76
Complex 4 + H2O (from 5(P))           (-1740.34615728)
77       0.176173000      0.053810000     -0.397864000
1       -0.847655000     -1.092190000     -0.806767000
1       -0.314547000     -0.261598000      1.174069000
15       2.015538000     -1.303943000      0.102133000
7       -2.609814000      1.485531000     -0.358646000
7       -0.945766000      2.800560000     -0.724438000
7        1.624086000      1.614129000      0.233478000
6       -1.253205000      1.481636000     -0.540744000
6       -2.077860000      3.607880000     -0.662729000
1       -2.029024000      4.677016000     -0.795948000
6       -3.125532000      2.780541000     -0.432134000
1       -4.178970000      2.978244000     -0.317823000
6       -3.410894000      0.314192000     -0.150655000
6       -3.705315000     -0.504126000     -1.252711000
6       -4.467872000     -1.652944000     -1.029017000
1       -4.702222000     -2.298571000     -1.871857000
6       -4.936047000     -1.989381000      0.246658000
6       -4.645817000     -1.131018000      1.311149000
1       -5.017495000     -1.368078000      2.304783000
6       -3.886439000      0.031815000      1.137058000
6       -3.210975000     -0.160160000     -2.632635000
1       -3.416489000      0.886153000     -2.883062000
1       -3.690369000     -0.794368000     -3.382753000
1       -2.127394000     -0.302213000     -2.699623000
6       -5.722903000     -3.257189000      0.464987000
1       -5.055697000     -4.126538000      0.517745000
1       -6.424208000     -3.438840000     -0.355989000
1       -6.289988000     -3.220529000      1.399530000
6       -3.616357000      0.953601000      2.297527000
1       -3.943695000      0.492333000      3.233162000
1       -4.161512000      1.898948000      2.186740000
1       -2.555650000      1.205228000      2.391750000
6        0.388320000      3.248973000     -1.102939000
1        0.348783000      4.327682000     -1.254016000
1        0.646615000      2.767100000     -2.054195000
6        1.470013000      2.913203000     -0.105925000
6        2.328911000      3.903441000      0.363550000
1        2.163214000      4.936230000      0.077553000
6        3.402791000      3.542016000      1.174498000
1        4.092876000      4.292796000      1.545853000
6        3.579942000      2.199524000      1.489793000
1        4.409693000      1.874887000      2.107831000
6        2.669962000      1.251462000      1.017839000
6        2.807600000     -0.201863000      1.385733000
1       -0.259052000      1.090950000      2.092961000
1        3.850223000     -0.442812000      1.605201000
6        3.386586000     -1.502268000     -1.211576000
6        1.676568000     -2.955724000      0.991870000
6        3.604327000     -0.116042000     -1.852877000
1        2.673138000      0.303975000     -2.235331000
1        4.042699000      0.594653000     -1.146099000
1        4.307366000     -0.225374000     -2.687195000
6        2.881849000     -2.470728000     -2.292534000
1        1.902620000     -2.162011000     -2.671383000
1        3.584541000     -2.479021000     -3.134727000
1        2.802676000     -3.494797000     -1.918394000
6        4.752276000     -1.966869000     -0.675736000
1        4.755860000     -3.003043000     -0.343575000
1        5.488539000     -1.883031000     -1.484536000
1        5.108909000     -1.340213000      0.147275000
6        2.907911000     -3.852206000      1.183133000
1        2.624546000     -4.709345000      1.806210000
1        3.278857000     -4.249710000      0.236456000
1        3.725112000     -3.332334000      1.691331000
6        1.081844000     -2.663080000      2.382710000
1        1.837371000     -2.290850000      3.081254000
1        0.260811000     -1.944112000      2.337059000
1        0.690997000     -3.600239000      2.796235000
6        0.617760000     -3.712316000      0.166205000
1        0.407063000     -4.673483000      0.650686000
1       -0.311284000     -3.142222000      0.104933000
1        0.955069000     -3.918537000     -0.852654000
1        0.539047000      0.205385000     -2.032790000
8       -0.306073000      1.822678000      2.746876000
1        2.236020000     -0.365698000      2.304476000
1       -0.221431000      2.606772000      2.188407000
79
Complex 4 + 2 H2O (from 5(P))         (-1816.79160784) [x1 Im.freq. -45.1604]
77      -0.213218000      0.062389000     -0.508825000
1        0.730528000      1.274715000     -0.928982000
1        0.370085000      0.350309000      1.035479000
15      -2.096896000      1.296198000      0.136259000
7        2.627662000     -1.244756000     -0.601722000
7        1.016877000     -2.591203000     -1.073581000
7       -1.549975000     -1.597094000      0.093495000
6        1.270330000     -1.282094000     -0.784592000
6        2.176211000     -3.357797000     -1.064134000
1        2.167815000     -4.415864000     -1.272276000
6        3.193280000     -2.510311000     -0.768036000
1        4.254261000     -2.675366000     -0.673096000
6        3.382410000     -0.067925000     -0.282101000
6        3.677066000      0.846819000     -1.305640000
6        4.398956000      1.993616000     -0.968481000
1        4.631436000      2.714436000     -1.748671000
6        4.831222000      2.235302000      0.341435000
6        4.537969000      1.287543000      1.325460000
1        4.876440000      1.453480000      2.344960000
6        3.815706000      0.123936000      1.035925000
6        3.219799000      0.607815000     -2.719942000
1        3.459732000     -0.407284000     -3.053930000
1        3.694759000      1.316373000     -3.403273000
1        2.134271000      0.726688000     -2.798858000
6        5.601766000      3.489051000      0.671119000
1        5.004671000      4.384281000      0.462492000
1        6.513491000      3.564313000      0.067266000
1        5.890858000      3.515056000      1.725244000
6        3.525896000     -0.889704000      2.111284000
1        3.826624000     -0.507532000      3.090193000
1        4.067057000     -1.827167000      1.939106000
1        2.463485000     -1.138195000      2.152936000
6       -0.312126000     -3.078842000     -1.414269000
1       -0.230085000     -4.142963000     -1.634646000
1       -0.638170000     -2.553643000     -2.320772000
6       -1.361975000     -2.858062000     -0.351613000
6       -2.177556000     -3.909958000      0.056758000
1       -1.987257000     -4.910618000     -0.314972000
6       -3.236486000     -3.651187000      0.923220000
1       -3.890496000     -4.452758000      1.251254000
6       -3.448336000     -2.344734000      1.350805000
1       -4.271270000     -2.098594000      2.012643000
6       -2.585778000     -1.332245000      0.929544000
6       -2.765881000      0.087822000      1.395890000
1        0.084472000     -0.797848000      2.048203000
1       -3.803581000      0.265779000      1.686350000
6       -3.541551000      1.494844000     -1.097477000
6       -1.798120000      2.916474000      1.096980000
6       -3.712007000      0.145207000     -1.824484000
1       -2.783109000     -0.185155000     -2.290910000
1       -4.060085000     -0.640341000     -1.147454000
1       -4.471651000      0.265227000     -2.606046000
6       -3.156347000      2.565127000     -2.130503000
1       -2.178381000      2.355254000     -2.573886000
1       -3.898534000      2.577025000     -2.937980000
1       -3.130801000      3.566415000     -1.692552000
6       -4.901604000      1.835916000     -0.463744000
1       -4.943468000      2.839363000     -0.045636000
1       -5.671293000      1.776802000     -1.243048000
1       -5.183008000      1.124581000      0.318078000
6       -3.064419000      3.724306000      1.413958000
1       -2.791345000      4.565568000      2.062642000
1       -3.520474000      4.144300000      0.515643000
1       -3.814626000      3.130858000      1.944838000
6       -1.099452000      2.588414000      2.429824000
1       -1.776740000      2.108851000      3.142768000
1       -0.226522000      1.948075000      2.286240000
1       -0.761270000      3.527402000      2.883671000
6       -0.837111000      3.776391000      0.254509000
1       -0.635338000      4.714070000      0.786512000
1        0.109578000      3.257440000      0.091625000
1       -1.254909000      4.030639000     -0.722392000
1       -0.658980000     -0.057232000     -2.123222000
8        0.040691000     -1.344290000      2.872840000
1       -2.148519000      0.221086000      2.289165000
1        0.585377000     -0.852011000      3.503269000
8        1.276417000     -3.726378000      2.048266000
1        0.836568000     -2.913061000      2.368329000
1        1.909657000     -3.407288000      1.392991000
82
Complex 4 + 3 H2O (from 5(P))         (-1893.23584258)
77      -0.241495000      0.210059000     -0.404546000
1        0.719201000      1.466327000     -0.575831000
1        0.163554000      0.237028000      1.229165000
15      -2.180017000      1.364427000      0.228460000
7        2.640259000     -0.959536000     -0.591345000
7        1.088837000     -2.357719000     -1.130367000
7       -1.605661000     -1.513792000     -0.113617000
6        1.284982000     -1.058987000     -0.755274000
6        2.289542000     -3.052833000     -1.212772000
1        2.334308000     -4.091162000     -1.499937000
6        3.269124000     -2.174135000     -0.876518000
1        4.340311000     -2.286207000     -0.823730000
6        3.346501000      0.260603000     -0.312112000
6        3.620419000      1.124948000     -1.384899000
6        4.307063000      2.309869000     -1.113622000
1        4.523395000      2.990002000     -1.933821000
6        4.718392000      2.641828000      0.183197000
6        4.432825000      1.750598000      1.220654000
1        4.748211000      1.990958000      2.232678000
6        3.745637000      0.551226000      0.997675000
6        3.157842000      0.799039000     -2.779955000
1        3.456128000     -0.210820000     -3.081363000
1        3.572437000      1.509021000     -3.499920000
1        2.064975000      0.846152000     -2.838302000
6        5.442188000      3.938125000      0.447510000
1        4.773293000      4.796069000      0.309285000
1        6.282770000      4.072517000     -0.242150000
1        5.829265000      3.978264000      1.469359000
6        3.430850000     -0.373987000      2.141182000
1        2.349667000     -0.489465000      2.257981000
1        3.834194000      0.022921000      3.076334000
1        3.843200000     -1.376316000      1.994658000
6       -0.194272000     -2.864708000     -1.607635000
1       -0.059854000     -3.917884000     -1.847954000
1       -0.442226000     -2.320878000     -2.528584000
6       -1.363161000     -2.721163000     -0.662185000
6       -2.222407000     -3.801564000     -0.466067000
1       -1.980924000     -4.760631000     -0.907203000
6       -3.370372000     -3.627541000      0.299588000
1       -4.057920000     -4.451858000      0.459457000
6       -3.619932000     -2.377586000      0.858671000
1       -4.504313000     -2.199539000      1.460365000
6       -2.715622000     -1.337314000      0.650383000
6       -2.928478000      0.014049000      1.279249000
1        0.200671000     -1.340598000      1.773980000
1       -3.982115000      0.161080000      1.525535000
6       -3.530710000      1.695678000     -1.081833000
6       -1.982310000      2.862369000      1.390603000
6       -3.595750000      0.459263000     -2.001087000
1       -2.624392000      0.231511000     -2.441070000
1       -3.952282000     -0.427262000     -1.468969000
1       -4.307002000      0.664625000     -2.810138000
6       -3.112203000      2.910085000     -1.925983000
1       -2.097469000      2.791534000     -2.318314000
1       -3.793934000      3.012195000     -2.779037000
1       -3.157166000      3.840431000     -1.354464000
6       -4.945024000      1.907603000     -0.513717000
1       -5.042682000      2.818157000      0.073664000
1       -5.647640000      1.982887000     -1.352621000
1       -5.270825000      1.064068000      0.101734000
6       -3.284512000      3.611486000      1.708509000
1       -3.073785000      4.374232000      2.468055000
1       -3.687538000      4.127963000      0.835106000
1       -4.056009000      2.949400000      2.112321000
6       -1.374337000      2.380716000      2.721210000
1       -2.099092000      1.828706000      3.327553000
1       -0.495742000      1.751706000      2.562439000
1       -1.066347000      3.258652000      3.301012000
6       -0.982845000      3.832364000      0.729716000
1       -0.854962000      4.707115000      1.378888000
1       -0.007973000      3.360284000      0.589871000
1       -1.329132000      4.188221000     -0.243569000
1       -0.552192000      0.321016000     -2.047077000
8        0.279947000     -2.123761000      2.371582000
1       -2.366295000      0.038414000      2.218043000
1        0.205210000     -1.752639000      3.262404000
8        2.601835000     -3.656661000      2.002895000
1        1.887831000     -3.014645000      2.203604000
1        2.898330000     -3.387552000      1.119742000
8        0.247945000     -4.881997000      1.052947000
1       -0.222760000     -4.128115000      1.436013000
1        1.158600000     -4.710350000      1.358926000
